# Supplementary material for: 4,4-Dichloro­tricyclo­[5.4.0.03,5]undeca-7,9,11-triene
Source: Acta Crystallogr Sect E Struct Rep Online. 2008 Jun 21;64(Pt 7):o1310. doi: 10.1107/S160053680801831X (PMC2961701; doi:10.1107/S160053680801831X)
Supplement: Supplementary file 1 [file e-64-o1310-sup1.cif]

##############################################################################
###                                                                        ###
###        Electronic paper (Acta Crystallographica Section E)             ###
###                                                                        ###
##############################################################################
#                                                                            #
# This CIF contains the data in a paper accepted for publication in Acta     #
# Crystallographica Section E. It conforms to the requirements of Notes      #
# for Authors for Section E, and has been peer reviewed under the auspices   #
# of the IUCr Commission on Journals.                                        #
#                                                                            #
# Full details of the Crystallographic Information File format               #
# are given in the paper "The Crystallographic Information File (CIF):       #
# a New Standard Archive File for Crystallography" by S. R. Hall, F. H.      #
# Allen and I. D. Brown [Acta Cryst. (1991), A47, 655-685].                  #
#                                                                            #
# The current version of the core CIF dictionary is obtainable from          #
# ftp://ftp.iucr.org/pub/cif_core.dic. The current version number is 2.4.    #
#                                                                            #
# Software is freely available for graphical display of the structure(s) in  #
# this CIF.  For information consult the CIF home page http://www.iucr.org/  #
# cif/home.html                                                              #
#                                                                            #
# This file may be used for bona fide research purposes within the           #
# scientific community so long as proper attribution is given to the journal # 
# article from which it was obtained.                                        #
#                                                                            #
##############################################################################
                                             
data_global
_audit_creation_method     'form.cif (version 2.0)'
_journal_data_validation_number     ?
_journal_date_recd_electronic     2008-04-12
_journal_date_accepted     2008-06-17
_journal_name_full     'Acta Crystallographica, Section E'
_journal_year     2008
_journal_volume     64
_journal_issue      7
_journal_page_first     o1310
_journal_page_last     o1310
_journal_paper_category     QO
_journal_coeditor_code     FL2197
_publ_contact_author_name     'Wan-Li Chen'
_publ_contact_author_address
;
Center of Analysis and Measurement
Zhejiang University of Technology
Hangzhou 310014
People's Republic of China
;
_publ_contact_author_email     'chenwl@zjut.edu.cn'
_publ_contact_author_fax     '0086-571-88320961'
_publ_contact_author_phone     '0086-571-88871032'
_publ_section_title
;
4,4-Dichlorotricyclo[5.4.0.0^3,5^]undeca-7,9,11-triene
;
loop_
    _publ_author_name
    _publ_author_address
    'Chen, Wan-Li'
;
Center of Analysis and Measurement
Zhejiang University of Technology
Hangzhou 310014
People's Republic of China
;
    'Chen, Guo-Sheng'
;
State Key Laboratory Breeding Base of Green Chemistry-Synthesis Technology
College of Chemical Engineering and Materials
Zhejiang University of Technology
Hangzhou 310014
People's Republic of China
;
    'Zhu, Ying-Hong'
;
State Key Laboratory Breeding Base of Green Chemistry-Synthesis Technology
College of Chemical Engineering and Materials
Zhejiang University of Technology
Hangzhou 310014
People's Republic of China
;
    'Wei-Min Mo'
;
Center of Analysis and Measurement
Zhejiang University of Technology
Hangzhou 310014
People's Republic of China
;
data_I
_chemical_name_systematic
;
4,4-Dichlorotricyclo[5.4.0.0^3,5^]undeca-7,9,11-triene
;
_chemical_name_common     ?
_chemical_formula_moiety     'C11 H10 Cl2'
_chemical_formula_sum     'C11 H10 Cl2'
_chemical_formula_iupac     'C11 H10 Cl2'
_chemical_formula_weight     213.09
_chemical_melting_point     ?
_symmetry_cell_setting     monoclinic
_symmetry_space_group_name_H-M     'P 21/n'
_symmetry_space_group_name_Hall     '-P 2yn'
loop_
    _symmetry_equiv_pos_as_xyz
    'x, y, z'
    '-x+1/2, y+1/2, -z+1/2'
    '-x, -y, -z'
    'x-1/2, -y-1/2, z-1/2'
_cell_length_a     11.598(2)
_cell_length_b     5.8920(12)
_cell_length_c     14.861(3)
_cell_angle_alpha     90.00
_cell_angle_beta     101.97(3)
_cell_angle_gamma     90.00
_cell_volume     993.5(3)
_cell_formula_units_Z     4
_cell_measurement_reflns_used     6708
_cell_measurement_theta_min     3.0
_cell_measurement_theta_max     27.5
_cell_measurement_temperature     298(2)
_exptl_crystal_description     chunk
_exptl_crystal_colour     colourless
_exptl_crystal_size_max     0.26
_exptl_crystal_size_mid     0.21
_exptl_crystal_size_min     0.18
_exptl_crystal_density_diffrn     1.425
_exptl_crystal_density_meas     ?
_exptl_crystal_density_method     'not measured'
_exptl_crystal_F_000     440
_exptl_absorpt_coefficient_mu     0.599
_exptl_absorpt_correction_type     multi-scan
_exptl_absorpt_process_details     '(SADABS; Sheldrick, 2002)'
_exptl_absorpt_correction_T_min     0.8597
_exptl_absorpt_correction_T_max     0.8998
_exptl_special_details
;
;
_diffrn_ambient_temperature     298(2)
_diffrn_radiation_type     MoK\a
_diffrn_radiation_wavelength     0.71073
_diffrn_radiation_source     'fine-focus sealed tube'
_diffrn_radiation_monochromator     graphite
_diffrn_measurement_device_type     'Bruker SMART 1K CCD area-detector'
_diffrn_measurement_method     '\f and \w'
_diffrn_detector_area_resol_mean     ?
_diffrn_reflns_number     7291
_diffrn_reflns_av_R_equivalents     0.0356
_diffrn_reflns_av_sigmaI/netI     0.0292
_diffrn_reflns_theta_min     3.59
_diffrn_reflns_theta_max     25.09
_diffrn_reflns_theta_full     25.09
_diffrn_measured_fraction_theta_max     0.998
_diffrn_measured_fraction_theta_full     0.998
_diffrn_reflns_limit_h_min     -13
_diffrn_reflns_limit_h_max     13
_diffrn_reflns_limit_k_min     -7
_diffrn_reflns_limit_k_max     6
_diffrn_reflns_limit_l_min     -17
_diffrn_reflns_limit_l_max     17
_diffrn_standards_number     ?
_diffrn_standards_interval_count     ?
_diffrn_standards_interval_time     ?
_diffrn_standards_decay_%     ?
_refine_special_details
;
Refinement of <i>F</i>\^2\^ against ALL reflections. The weighted
<i>R</i>-factor <i>wR</i> and goodness of fit <i>S</i> are based on
<i>F</i>\^2\^, conventional <i>R</i>-factors <i>R</i> are based on <i>F</i>,
with <i>F</i> set to zero for negative <i>F</i>\^2\^. The threshold expression
of <i>F</i>\^2\^ > \s(<i>F</i>\^2\^) is used only for calculating
<i>R</i>-factors(gt) <i>etc</i>. and is not relevant to the choice of
reflections for refinement. <i>R</i>-factors based on <i>F</i>\^2\^ are
statistically about twice as large as those based on <i>F</i>, and <i>R</i>-
factors based on ALL data will be even larger.
;
_reflns_number_total     1765
_reflns_number_gt     1363
_reflns_threshold_expression     I>2\s(I)
_refine_ls_structure_factor_coef     Fsqd
_refine_ls_matrix_type     full
_refine_ls_R_factor_all     0.0521
_refine_ls_R_factor_gt     0.0397
_refine_ls_wR_factor_gt     0.0946
_refine_ls_wR_factor_ref     0.1005
_refine_ls_goodness_of_fit_ref     1.075
_refine_ls_restrained_S_all     1.075
_refine_ls_number_reflns     1765
_refine_ls_number_parameters     118
_refine_ls_number_restraints     0
_refine_ls_hydrogen_treatment     constr
_refine_ls_weighting_scheme     calc
_refine_ls_weighting_details
       'calc w = 1/[\s^2^(Fo^2^)+(0.0595P)^2^+0.3188P] where P=(Fo^2^+2Fc^2^)/3'
_atom_sites_solution_hydrogens     geom
_atom_sites_solution_primary     direct
_atom_sites_solution_secondary     difmap
_refine_ls_shift/su_max     0.001
_refine_ls_shift/su_mean     0.000
_refine_diff_density_max     0.197
_refine_diff_density_min     -0.292
_refine_ls_extinction_method     none
_refine_ls_extinction_coef     ?
loop_
    _atom_type_symbol
    _atom_type_description
    _atom_type_scat_dispersion_real
    _atom_type_scat_dispersion_imag
    _atom_type_scat_source
    'C' 'C' 0.0033 0.0016
                         'International Tables Vol C Tables 4.2.6.8 and 6.1.1.4'
    'H' 'H' 0.0000 0.0000
                         'International Tables Vol C Tables 4.2.6.8 and 6.1.1.4'
    'Cl' 'Cl' 0.1484 0.1585
                         'International Tables Vol C Tables 4.2.6.8 and 6.1.1.4'
_computing_data_collection     'SMART (Bruker, 2001)'
_computing_cell_refinement     'SAINT (Bruker, 2001)'
_computing_data_reduction     'SAINT (Bruker, 2001)'
_computing_structure_solution     'SHELXTL (Sheldrick, 2008)'
_computing_structure_refinement     'SHELXTL (Sheldrick, 2008)'
_computing_molecular_graphics     'SHELXTL (Sheldrick, 2008)'
_computing_publication_material
;
SHELXTL (Sheldrick, 2008) and publCIF (Westrip, 2008)
;
loop_
    _atom_site_type_symbol
    _atom_site_label
    _atom_site_fract_x
    _atom_site_fract_y
    _atom_site_fract_z
    _atom_site_U_iso_or_equiv
    _atom_site_adp_type
    _atom_site_calc_flag
    _atom_site_refinement_flags
    _atom_site_occupancy
    _atom_site_disorder_assembly
    _atom_site_disorder_group
    Cl Cl1 0.21220(6) 1.03963(10) 0.93462(4) 0.0652(2) Uani d . 1 . .
    Cl Cl2 0.23062(6) 0.60334(11) 1.02480(4) 0.0674(2) Uani d . 1 . .
    C C1 0.1572(2) 0.7642(4) 0.92994(14) 0.0491(5) Uani d . 1 . .
    C C2 0.1202(2) 0.6470(4) 0.84012(15) 0.0554(6) Uani d . 1 . .
    H H2 0.1358 0.4834 0.8414 0.066 Uiso calc R 1 . .
    C C3 0.0301(2) 0.7219(5) 0.89436(15) 0.0614(6) Uani d . 1 . .
    H H3 -0.0032 0.5987 0.9253 0.074 Uiso calc R 1 . .
    C C4 -0.0539(2) 0.9095(6) 0.86004(18) 0.0837(10) Uani d . 1 . .
    H H4A -0.0484 1.0214 0.9086 0.100 Uiso calc R 1 . .
    H H4B -0.1332 0.8481 0.8486 0.100 Uiso calc R 1 . .
    C C5 -0.0371(2) 1.0298(4) 0.77408(14) 0.0574(6) Uani d . 1 . .
    C C6 0.0445(2) 0.9597(4) 0.72401(14) 0.0515(6) Uani d . 1 . .
    C C7 0.1263(2) 0.7628(4) 0.75120(15) 0.0596(6) Uani d . 1 . .
    H H7A 0.2064 0.8157 0.7551 0.072 Uiso calc R 1 . .
    H H7B 0.1101 0.6507 0.7024 0.072 Uiso calc R 1 . .
    C C8 0.0505(2) 1.0778(5) 0.64359(16) 0.0687(7) Uani d . 1 . .
    H H8 0.1043 1.0319 0.6088 0.082 Uiso calc R 1 . .
    C C9 -0.0210(3) 1.2590(6) 0.61490(19) 0.0821(9) Uani d . 1 . .
    H H9 -0.0157 1.3343 0.5609 0.099 Uiso calc R 1 . .
    C C10 -0.1007(3) 1.3307(6) 0.6654(2) 0.0828(9) Uani d . 1 . .
    H H10 -0.1490 1.4551 0.6464 0.099 Uiso calc R 1 . .
    C C11 -0.1080(2) 1.2166(5) 0.74404(17) 0.0727(8) Uani d . 1 . .
    H H11 -0.1619 1.2651 0.7784 0.087 Uiso calc R 1 . .
loop_
    _atom_site_aniso_label
    _atom_site_aniso_U_11
    _atom_site_aniso_U_22
    _atom_site_aniso_U_33
    _atom_site_aniso_U_12
    _atom_site_aniso_U_13
    _atom_site_aniso_U_23
    Cl1 0.0862(5) 0.0485(4) 0.0576(4) -0.0129(3) 0.0072(3) -0.0011(3)
    Cl2 0.0776(5) 0.0628(4) 0.0593(4) 0.0120(3) 0.0079(3) 0.0130(3)
    C1 0.0556(14) 0.0420(12) 0.0501(12) 0.0008(10) 0.0114(10) 0.0030(10)
    C2 0.0623(15) 0.0446(12) 0.0582(13) -0.0039(11) 0.0103(11) -0.0032(11)
    C3 0.0523(15) 0.0740(17) 0.0590(13) -0.0081(12) 0.0144(11) 0.0151(13)
    C4 0.0592(17) 0.133(3) 0.0629(15) 0.0237(17) 0.0224(13) 0.0273(17)
    C5 0.0473(14) 0.0767(17) 0.0449(12) 0.0016(12) 0.0018(10) 0.0006(12)
    C6 0.0462(13) 0.0645(15) 0.0408(11) -0.0113(11) 0.0024(9) -0.0034(11)
    C7 0.0610(16) 0.0676(16) 0.0516(13) 0.0007(12) 0.0146(11) -0.0096(12)
    C8 0.0583(16) 0.099(2) 0.0470(13) -0.0164(15) 0.0058(11) 0.0071(14)
    C9 0.073(2) 0.101(2) 0.0627(16) -0.0193(18) -0.0080(15) 0.0304(16)
    C10 0.071(2) 0.085(2) 0.0794(19) 0.0047(16) -0.0157(16) 0.0134(17)
    C11 0.0582(16) 0.093(2) 0.0596(15) 0.0126(15) -0.0040(12) -0.0030(15)
_geom_special_details
;
All e.s.d.'s (except the e.s.d. in the dihedral angle between two l.s. planes)
are estimated using the full covariance matrix. The cell e.s.d.'s are taken
into account individually in the estimation of e.s.d.'s in distances, angles
and torsion angles; correlations between e.s.d.'s in cell parameters are only
used when they are defined by crystal symmetry. An approximate (isotropic)
treatment of cell e.s.d.'s is used for estimating e.s.d.'s involving l.s.
planes.
;
loop_
    _geom_bond_atom_site_label_1
    _geom_bond_atom_site_label_2
    _geom_bond_site_symmetry_2
    _geom_bond_distance
    _geom_bond_publ_flag
    Cl1 C1 . 1.740(2) ?
    Cl2 C1 . 1.764(2) ?
    C1 C3 . 1.481(3) ?
    C1 C2 . 1.485(3) ?
    C2 C7 . 1.502(3) ?
    C2 C3 . 1.512(3) ?
    C2 H2 . 0.9800 ?
    C3 C4 . 1.491(4) ?
    C3 H3 . 0.9800 ?
    C4 C5 . 1.508(3) ?
    C4 H4A . 0.9700 ?
    C4 H4B . 0.9700 ?
    C5 C6 . 1.383(3) ?
    C5 C11 . 1.391(4) ?
    C6 C8 . 1.397(3) ?
    C6 C7 . 1.500(3) ?
    C7 H7A . 0.9700 ?
    C7 H7B . 0.9700 ?
    C8 C9 . 1.365(4) ?
    C8 H8 . 0.9300 ?
    C9 C10 . 1.372(4) ?
    C9 H9 . 0.9300 ?
    C10 C11 . 1.366(4) ?
    C10 H10 . 0.9300 ?
    C11 H11 . 0.9300 ?
loop_
    _geom_angle_atom_site_label_1
    _geom_angle_atom_site_label_2
    _geom_angle_atom_site_label_3
    _geom_angle_site_symmetry_1
    _geom_angle_site_symmetry_3
    _geom_angle
    _geom_angle_publ_flag
    C3 C1 C2 . . 61.31(16) ?
    C3 C1 Cl1 . . 120.06(18) ?
    C2 C1 Cl1 . . 120.33(15) ?
    C3 C1 Cl2 . . 118.33(16) ?
    C2 C1 Cl2 . . 118.03(16) ?
    Cl1 C1 Cl2 . . 110.92(12) ?
    C1 C2 C7 . . 121.5(2) ?
    C1 C2 C3 . . 59.20(15) ?
    C7 C2 C3 . . 120.0(2) ?
    C1 C2 H2 . . 115.0 ?
    C7 C2 H2 . . 115.0 ?
    C3 C2 H2 . . 115.0 ?
    C1 C3 C4 . . 121.9(2) ?
    C1 C3 C2 . . 59.49(15) ?
    C4 C3 C2 . . 120.6(2) ?
    C1 C3 H3 . . 114.6 ?
    C4 C3 H3 . . 114.6 ?
    C2 C3 H3 . . 114.6 ?
    C3 C4 C5 . . 116.6(2) ?
    C3 C4 H4A . . 108.1 ?
    C5 C4 H4A . . 108.1 ?
    C3 C4 H4B . . 108.1 ?
    C5 C4 H4B . . 108.1 ?
    H4A C4 H4B . . 107.3 ?
    C6 C5 C11 . . 119.3(2) ?
    C6 C5 C4 . . 122.6(2) ?
    C11 C5 C4 . . 118.2(2) ?
    C5 C6 C8 . . 118.2(2) ?
    C5 C6 C7 . . 123.4(2) ?
    C8 C6 C7 . . 118.4(2) ?
    C6 C7 C2 . . 116.50(19) ?
    C6 C7 H7A . . 108.2 ?
    C2 C7 H7A . . 108.2 ?
    C6 C7 H7B . . 108.2 ?
    C2 C7 H7B . . 108.2 ?
    H7A C7 H7B . . 107.3 ?
    C9 C8 C6 . . 121.5(3) ?
    C9 C8 H8 . . 119.3 ?
    C6 C8 H8 . . 119.3 ?
    C8 C9 C10 . . 120.3(3) ?
    C8 C9 H9 . . 119.9 ?
    C10 C9 H9 . . 119.9 ?
    C11 C10 C9 . . 119.0(3) ?
    C11 C10 H10 . . 120.5 ?
    C9 C10 H10 . . 120.5 ?
    C10 C11 C5 . . 121.8(3) ?
    C10 C11 H11 . . 119.1 ?
    C5 C11 H11 . . 119.1 ?
loop_
    _geom_torsion_atom_site_label_1
    _geom_torsion_atom_site_label_2
    _geom_torsion_atom_site_label_3
    _geom_torsion_atom_site_label_4
    _geom_torsion_site_symmetry_1
    _geom_torsion_site_symmetry_2
    _geom_torsion_site_symmetry_3
    _geom_torsion_site_symmetry_4
    _geom_torsion
    _geom_torsion_publ_flag
    C3 C1 C2 C7 . . . . 108.5(3) ?
    Cl1 C1 C2 C7 . . . . -1.4(3) ?
    Cl2 C1 C2 C7 . . . . -142.7(2) ?
    Cl1 C1 C2 C3 . . . . -110.0(2) ?
    Cl2 C1 C2 C3 . . . . 108.8(2) ?
    C2 C1 C3 C4 . . . . -109.2(2) ?
    Cl1 C1 C3 C4 . . . . 1.2(3) ?
    Cl2 C1 C3 C4 . . . . 142.6(2) ?
    Cl1 C1 C3 C2 . . . . 110.39(19) ?
    Cl2 C1 C3 C2 . . . . -108.28(19) ?
    C7 C2 C3 C1 . . . . -111.0(2) ?
    C1 C2 C3 C4 . . . . 111.4(3) ?
    C7 C2 C3 C4 . . . . 0.4(4) ?
    C1 C3 C4 C5 . . . . 66.1(3) ?
    C2 C3 C4 C5 . . . . -4.8(4) ?
    C3 C4 C5 C6 . . . . 5.6(4) ?
    C3 C4 C5 C11 . . . . -175.2(2) ?
    C11 C5 C6 C8 . . . . -1.3(3) ?
    C4 C5 C6 C8 . . . . 177.8(2) ?
    C11 C5 C6 C7 . . . . 179.1(2) ?
    C4 C5 C6 C7 . . . . -1.8(4) ?
    C5 C6 C7 C2 . . . . -2.9(3) ?
    C8 C6 C7 C2 . . . . 177.6(2) ?
    C1 C2 C7 C6 . . . . -66.7(3) ?
    C3 C2 C7 C6 . . . . 3.4(3) ?
    C5 C6 C8 C9 . . . . 0.6(4) ?
    C7 C6 C8 C9 . . . . -179.8(2) ?
    C6 C8 C9 C10 . . . . 0.4(4) ?
    C8 C9 C10 C11 . . . . -0.7(4) ?
    C9 C10 C11 C5 . . . . -0.1(4) ?
    C6 C5 C11 C10 . . . . 1.1(4) ?
    C4 C5 C11 C10 . . . . -178.1(3) ?
