# Supplementary material for: 4,4-Dichloro­tricyclo­[5.4.0.03,5]undeca-7,9,11-triene
Source: Acta Crystallogr Sect E Struct Rep Online. 2008 Jun 21;64(Pt 7):o1310. doi: 10.1107/S160053680801831X (PMC2961701; doi:10.1107/S160053680801831X)
Supplement: Supplementary file 2 [file e-64-o1310-Isup2.hkl]

# 
# h,k,l, Fc-squared, Fo-squared, sigma(Fo-squared) and status flag 
# 
data_I
_shelx_title ' xwm-5c19 in P2(1)/n' 
_shelx_refln_list_code          4 
_shelx_F_calc_maximum      165.15 
_exptl_crystal_F_000       440.00 
_reflns_d_resolution_high  0.8379 
 
loop_ 
 _symmetry_equiv_pos_as_xyz 
 'x, y, z' 
 '-x+1/2, y+1/2, -z+1/2' 
 '-x, -y, -z' 
 'x-1/2, -y-1/2, z-1/2' 
 
_cell_length_a    11.5980 
_cell_length_b     5.8920 
_cell_length_c    14.8610 
_cell_angle_alpha  90.000 
_cell_angle_beta  101.970 
_cell_angle_gamma  90.000 
 
_shelx_F_squared_multiplier     1.000 
 
loop_ 
 _refln_index_h 
 _refln_index_k 
 _refln_index_l 
 _refln_F_squared_calc 
 _refln_F_squared_meas 
 _refln_F_squared_sigma 
 _refln_observed_status 
   2   0   0       11.91       17.54      1.90 o 
   4   0   0     1616.01     1574.97     28.92 o 
   6   0   0      496.76      440.03     10.89 o 
   8   0   0       75.42       77.11      4.44 o 
  10   0   0       38.91       36.41      5.67 o 
  12   0   0      194.10      211.57     13.61 o 
   1   1   0     3333.97     3104.31     45.12 o 
   2   1   0     7849.84     7355.54     95.71 o 
   3   1   0      479.61      510.16      7.45 o 
   4   1   0       38.80       43.32      2.61 o 
   5   1   0      487.96      476.16      8.12 o 
   6   1   0      147.07      141.52      4.34 o 
   7   1   0      297.23      291.30      6.45 o 
   8   1   0        0.90        0.56      2.44 o 
   9   1   0      170.20      178.14      7.33 o 
  10   1   0      226.98      227.16      7.50 o 
  11   1   0       31.64       30.25      3.64 o 
  12   1   0        7.14        5.69      3.08 o 
  13   1   0       36.58       40.84      5.36 o 
   0   2   0      283.61      269.90      4.25 o 
   1   2   0     6338.79     6048.33     69.09 o 
   2   2   0     1122.56     1105.88     13.44 o 
   3   2   0      405.42      345.88      5.23 o 
   4   2   0     2333.44     2505.15     31.31 o 
   5   2   0      896.61      900.23     12.68 o 
   6   2   0      221.24      225.67      6.14 o 
   7   2   0      128.37      126.03      6.36 o 
   8   2   0      295.14      294.32      6.92 o 
   9   2   0        3.24        4.43      2.76 o 
  10   2   0        6.67        1.29      2.42 o 
  11   2   0        3.87        3.39      3.04 o 
  12   2   0       44.48       52.87      7.53 o 
   1   3   0      959.03     1033.53     10.31 o 
   2   3   0      791.65      847.66      9.69 o 
   3   3   0        2.10        1.40      1.36 o 
   4   3   0        0.65        0.40      1.60 o 
   5   3   0      196.41      212.63      7.08 o 
   6   3   0        0.41        0.51      1.37 o 
   7   3   0      217.71      216.38      5.74 o 
   8   3   0       61.17       61.90      3.75 o 
   9   3   0       52.68       58.59      3.84 o 
  10   3   0        2.03        2.66      3.27 o 
  11   3   0       50.67       56.39      4.10 o 
  12   3   0       15.41        6.59      3.04 o 
   0   4   0      126.15      150.39      6.35 o 
   1   4   0      811.29      789.83      9.35 o 
   2   4   0      122.43      132.58      2.98 o 
   3   4   0      654.08      666.94     10.25 o 
   4   4   0        8.28        9.54      1.87 o 
   5   4   0       10.03       13.52      2.43 o 
   6   4   0      161.83      169.35      5.32 o 
   7   4   0        4.11        4.15      1.76 o 
   8   4   0       10.94       10.57      2.42 o 
   9   4   0       30.33       37.61      3.24 o 
  10   4   0        0.94       -1.44      1.99 o 
  11   4   0        1.32       -1.44      2.69 o 
   1   5   0        5.23        6.63      1.62 o 
   2   5   0        8.32        6.82      2.00 o 
   3   5   0      103.42       99.35      3.37 o 
   4   5   0      100.93      104.37      4.10 o 
   5   5   0       58.72       64.46      5.49 o 
   6   5   0       17.09       19.31      3.22 o 
   7   5   0       28.12       30.90      5.74 o 
   8   5   0      124.04      122.65      9.77 o 
   9   5   0       54.42       63.82      5.74 o 
   0   6   0       64.87       58.22      6.63 o 
   1   6   0        1.00        2.32      1.88 o 
   2   6   0       14.05       11.20      2.62 o 
   3   6   0       34.67       29.92      5.32 o 
   4   6   0        8.39        7.46      1.87 o 
   5   6   0        0.12        2.02      2.07 o 
   6   6   0        4.46        1.81      2.27 o 
   7   6   0       12.60        7.36      2.43 o 
   1   7   0        7.22        3.41      2.65 o 
 -13   0   1       83.75       82.82     10.41 o 
 -11   0   1      190.68      198.62      9.32 o 
  -9   0   1      157.59      178.84      9.47 o 
  -7   0   1     1179.80     1198.50     35.04 o 
  -5   0   1     3905.94     3825.52     70.68 o 
  -3   0   1     3185.44     3079.04     56.96 o 
   3   0   1     5455.01     4937.89     90.35 o 
   5   0   1     1504.69     1514.63     27.13 o 
   7   0   1      425.82      398.43     10.33 o 
   9   0   1      344.92      331.85      9.23 o 
  11   0   1      129.65      136.79      8.57 o 
  13   0   1        1.18       -0.15      5.77 o 
 -13   1   1        0.54        1.12      2.74 o 
 -12   1   1        0.24        0.13      3.14 o 
 -11   1   1       67.13       70.69      5.41 o 
 -10   1   1       51.28       51.79      3.65 o 
  -9   1   1       27.12       25.49      3.27 o 
  -8   1   1       15.29       10.52      2.38 o 
  -7   1   1       23.05       29.91      2.84 o 
  -6   1   1       21.44       22.86      2.71 o 
  -5   1   1        4.69        2.81      2.31 o 
  -4   1   1       59.18       62.21      2.63 o 
  -3   1   1      888.39      879.08     11.50 o 
  -2   1   1      107.19      113.83      3.08 o 
  -1   1   1     1425.70     1417.06     44.32 o 
   0   1   1       21.73       23.06      1.26 o 
   1   1   1     1153.46     1180.22     11.08 o 
   2   1   1       18.13       20.10      2.15 o 
   3   1   1       59.31       53.97      2.07 o 
   4   1   1      357.63      337.79      5.61 o 
   5   1   1       64.76       59.84      3.16 o 
   6   1   1      632.93      594.03      8.96 o 
   7   1   1      170.85      153.03      4.58 o 
   8   1   1      389.69      375.92      8.33 o 
   9   1   1      235.78      232.82      5.97 o 
  10   1   1       57.27       62.22      3.87 o 
  11   1   1        0.32       -0.22      2.83 o 
  12   1   1       24.94       24.63      4.99 o 
  13   1   1        0.96        0.03      3.08 o 
 -13   2   1        0.53        1.15      2.66 o 
 -12   2   1       53.43       58.84      7.46 o 
 -11   2   1       15.31       13.46      4.06 o 
 -10   2   1      164.09      174.54      6.17 o 
  -9   2   1      496.16      518.90      9.24 o 
  -8   2   1      172.89      183.99      5.54 o 
  -7   2   1      283.34      291.85      5.91 o 
  -6   2   1      730.35      756.68     11.34 o 
  -5   2   1      217.71      206.18      5.13 o 
  -4   2   1      801.78      811.26     10.09 o 
  -3   2   1       50.95       43.31      2.38 o 
  -2   2   1      432.21      444.08      6.02 o 
  -1   2   1       23.20       30.51      1.89 o 
   0   2   1       18.62       23.78      1.39 o 
   1   2   1      235.15      214.23      3.20 o 
   2   2   1      275.54      307.38      5.49 o 
   3   2   1      221.47      239.02      6.06 o 
   4   2   1      481.00      469.53      7.23 o 
   5   2   1     1103.33     1117.10     15.51 o 
   6   2   1      259.07      252.46      5.48 o 
   7   2   1      569.31      585.30     10.03 o 
   8   2   1      295.56      302.13      7.03 o 
   9   2   1       48.96       57.24      5.53 o 
  10   2   1       51.76       54.07      4.51 o 
  11   2   1        2.16        0.24      2.99 o 
  12   2   1        2.82        6.58      3.45 o 
 -12   3   1        3.56        1.52      3.90 o 
 -11   3   1        1.17       -0.01      2.53 o 
 -10   3   1        2.90        1.88      2.51 o 
  -9   3   1       17.72       20.01      5.32 o 
  -8   3   1       59.80       56.87      4.24 o 
  -7   3   1      152.92      157.38      5.88 o 
  -6   3   1       75.31       73.12      3.38 o 
  -5   3   1       28.84       23.50      3.60 o 
  -4   3   1      588.58      607.75      9.25 o 
  -3   3   1        0.68        1.50      1.61 o 
  -2   3   1     1248.66     1304.69     13.17 o 
  -1   3   1        0.58        2.83      1.12 o 
   0   3   1     1018.65     1049.41     12.54 o 
   1   3   1       23.45       21.09      1.58 o 
   2   3   1      366.72      393.61      5.40 o 
   3   3   1      439.92      472.24      7.27 o 
   4   3   1      332.73      318.56      4.76 o 
   5   3   1      583.94      605.32      8.11 o 
   6   3   1       33.86       29.75      2.36 o 
   7   3   1      213.18      199.97      5.73 o 
   8   3   1        0.74        0.13      2.73 o 
   9   3   1       44.40       53.35      5.41 o 
  10   3   1        6.15        5.23      3.74 o 
  11   3   1       16.95       12.62      4.91 o 
  12   3   1        9.03        7.72      3.94 o 
 -11   4   1        5.42        3.37      2.47 o 
 -10   4   1       31.54       24.75      5.71 o 
  -9   4   1       17.79       17.97      2.86 o 
  -8   4   1      159.18      182.81      5.61 o 
  -7   4   1        4.97        6.81      2.00 o 
  -6   4   1      242.95      263.79      6.73 o 
  -5   4   1        1.04       -0.05      1.88 o 
  -4   4   1      257.03      256.77      5.95 o 
  -3   4   1        6.08        7.27      1.56 o 
  -2   4   1       25.25       30.06      1.78 o 
  -1   4   1       57.24       64.04      4.59 o 
   0   4   1       37.47       29.62      2.19 o 
   1   4   1      129.18      127.45      2.36 o 
   2   4   1      324.64      322.58      5.01 o 
   3   4   1       91.90       94.69      2.91 o 
   4   4   1      452.15      468.97     10.78 o 
   5   4   1       19.48       14.92      2.63 o 
   6   4   1      181.55      191.58      6.14 o 
   7   4   1        1.13        2.38      1.97 o 
   8   4   1       69.76       71.78      4.41 o 
   9   4   1        7.62        8.60      2.85 o 
  10   4   1        5.20        4.05      3.54 o 
  -9   5   1        2.31        0.99      2.55 o 
  -8   5   1       21.26       22.29      4.10 o 
  -7   5   1       32.32       37.53      6.95 o 
  -6   5   1       37.04       41.54      6.04 o 
  -5   5   1       84.52       85.17      6.14 o 
  -4   5   1      170.16      170.56      5.40 o 
  -3   5   1      194.09      187.45      4.60 o 
  -2   5   1      329.16      319.43      8.31 o 
  -1   5   1      191.58      201.62      7.26 o 
   0   5   1      371.52      355.35      6.38 o 
   1   5   1      125.40      134.95      3.46 o 
   2   5   1      274.00      296.43      4.59 o 
   3   5   1       66.52       73.04      2.57 o 
   4   5   1       80.19       88.05      2.74 o 
   5   5   1        5.42        4.81      1.97 o 
   6   5   1       73.85       77.71      4.90 o 
   7   5   1        0.98        1.00      2.64 o 
   8   5   1       12.25       15.43      3.26 o 
   9   5   1       17.87       20.84      3.68 o 
  -7   6   1       10.09       14.09      3.78 o 
  -6   6   1       20.10       22.70      3.46 o 
  -5   6   1       27.25       26.68      4.79 o 
  -4   6   1        0.31        0.10      1.42 o 
  -3   6   1       46.41       46.46      3.00 o 
  -2   6   1        6.00        1.69      1.81 o 
  -1   6   1        2.51        1.43      2.05 o 
   0   6   1       12.48       15.55      2.40 o 
   1   6   1        4.57        1.37      1.41 o 
   2   6   1       29.26       22.11      3.95 o 
   3   6   1        5.30        3.71      1.85 o 
   4   6   1       73.95       69.35      5.17 o 
   5   6   1        6.16        5.83      1.67 o 
   6   6   1       52.47       45.86      8.12 o 
  -1   7   1      169.39      128.28     11.98 o 
   0   7   1        1.91        8.97      2.62 o 
 -12   0   2        0.36       -1.00      5.67 o 
 -10   0   2       38.82       39.00      5.14 o 
  -8   0   2       51.12       50.23      6.41 o 
  -6   0   2        1.68        4.66      2.66 o 
  -4   0   2    13587.55    12924.44    265.17 o 
  -2   0   2    27274.95    24688.28    547.24 o 
   2   0   2     5668.64     4998.71     87.25 o 
   4   0   2     1276.82     1182.81     20.93 o 
   6   0   2      163.34      141.15      4.78 o 
   8   0   2       14.47       18.27      4.40 o 
  10   0   2       82.69       85.73      6.96 o 
  12   0   2      138.78      147.81      9.34 o 
 -13   1   2        0.61        0.22      2.99 o 
 -12   1   2       46.87       44.09      4.46 o 
 -11   1   2       39.66       46.45      3.69 o 
 -10   1   2       18.76       21.63      3.94 o 
  -9   1   2      143.63      150.92      4.96 o 
  -8   1   2       46.09       52.27      3.24 o 
  -7   1   2      180.87      207.92      4.70 o 
  -6   1   2     1000.24     1026.34     16.48 o 
  -5   1   2        0.28        2.87      1.91 o 
  -4   1   2      656.34      686.65      9.53 o 
  -3   1   2     2200.13     2182.47     42.93 o 
  -2   1   2      621.37      623.65      7.60 o 
  -1   1   2     2728.32     2500.96     31.81 o 
   0   1   2     6068.68     5424.76     66.88 o 
   1   1   2       86.98      104.78      2.34 o 
   2   1   2     8341.81     7742.05    103.18 o 
   3   1   2    10773.32    10237.37    143.59 o 
   4   1   2        2.33        2.15      1.93 o 
   5   1   2       65.17       92.64      3.27 o 
   6   1   2      106.43      103.24      4.91 o 
   7   1   2       30.44       29.45      3.62 o 
   8   1   2        0.25        0.59      2.37 o 
   9   1   2        8.16        8.30      4.44 o 
  10   1   2        0.89        0.82      3.19 o 
  11   1   2      106.15      105.57      5.79 o 
  12   1   2       17.56       13.25      4.01 o 
 -13   2   2       14.99        7.96      4.80 o 
 -12   2   2        0.09        1.92      3.89 o 
 -11   2   2       14.83       17.39      4.05 o 
 -10   2   2      181.15      164.93      6.04 o 
  -9   2   2      127.97      124.14      5.11 o 
  -8   2   2      754.10      795.34     15.70 o 
  -7   2   2        2.25        0.52      1.77 o 
  -6   2   2      179.05      189.11      4.11 o 
  -5   2   2      719.24      728.32     10.66 o 
  -4   2   2      826.05      807.51     10.99 o 
  -3   2   2     2764.57     2795.84     34.01 o 
  -2   2   2      835.23      850.01      9.47 o 
  -1   2   2     3392.63     3488.43     43.76 o 
   0   2   2     1078.66     1012.21      9.52 o 
   1   2   2     1654.92     1604.49     17.06 o 
   2   2   2     4535.37     4942.92     63.80 o 
   3   2   2      719.37      743.25      9.55 o 
   4   2   2     1583.86     1749.74     22.29 o 
   5   2   2      692.92      647.81     10.03 o 
   6   2   2      203.62      216.54      6.58 o 
   7   2   2       60.01       59.58      3.35 o 
   8   2   2       79.47       74.80      4.12 o 
   9   2   2        5.53        6.23      4.16 o 
  10   2   2       88.30       93.67      5.09 o 
  11   2   2        2.51        3.09      3.71 o 
  12   2   2       11.88       11.34      4.55 o 
 -12   3   2        5.16        6.19      3.72 o 
 -11   3   2       37.99       42.45      4.13 o 
 -10   3   2        4.05        4.78      2.65 o 
  -9   3   2      121.85      123.62      4.22 o 
  -8   3   2      181.81      203.41      6.62 o 
  -7   3   2       27.40       30.15      2.70 o 
  -6   3   2      174.94      178.81      4.56 o 
  -5   3   2       71.18       72.66      3.53 o 
  -4   3   2      312.02      320.23      5.41 o 
  -3   3   2      262.64      287.66      4.81 o 
  -2   3   2      438.76      418.89      4.78 o 
  -1   3   2      599.29      616.55      9.75 o 
   0   3   2      942.04      984.90     10.94 o 
   1   3   2      120.83       98.61      2.05 o 
   2   3   2      233.19      212.41      4.23 o 
   3   3   2      214.08      240.46      4.55 o 
   4   3   2      170.57      170.81      3.27 o 
   5   3   2      127.58      134.15      3.60 o 
   6   3   2        1.29        0.33      1.83 o 
   7   3   2      132.47      124.53      9.51 o 
   8   3   2       65.73       66.44      4.70 o 
   9   3   2       32.44       30.08      4.94 o 
  10   3   2       58.26       71.05      4.75 o 
  11   3   2       13.33        9.29      3.56 o 
 -11   4   2       11.20        8.59      4.25 o 
 -10   4   2        0.13        0.56      1.94 o 
  -9   4   2        1.10        1.56      1.65 o 
  -8   4   2       28.33       23.76      3.08 o 
  -7   4   2        0.15        1.08      2.26 o 
  -6   4   2       20.38       24.40      3.49 o 
  -5   4   2      480.10      523.32     10.43 o 
  -4   4   2        0.55        0.96      1.04 o 
  -3   4   2      535.87      529.30      7.36 o 
  -2   4   2        7.00        7.66      1.36 o 
  -1   4   2      291.51      266.38      5.53 o 
   0   4   2      127.89      141.54      2.92 o 
   1   4   2      879.30      902.24     13.70 o 
   2   4   2       82.26       86.08      2.22 o 
   3   4   2        4.73        6.81      2.13 o 
   4   4   2      190.34      202.10      6.29 o 
   5   4   2        0.04       -0.25      2.39 o 
   6   4   2      348.39      328.53      6.89 o 
   7   4   2       37.32       34.65      3.39 o 
   8   4   2       24.57       31.12      3.89 o 
   9   4   2        6.56        5.69      2.23 o 
  10   4   2       30.20       26.95      3.73 o 
  -9   5   2       28.57       34.18      3.89 o 
  -8   5   2       14.94       16.16      3.59 o 
  -7   5   2       51.90       56.78      4.70 o 
  -6   5   2       18.57       19.46      3.05 o 
  -5   5   2       85.79       95.35      4.84 o 
  -4   5   2        5.06        3.66      1.54 o 
  -3   5   2       28.72       31.91      2.09 o 
  -2   5   2       18.58       19.94      2.67 o 
  -1   5   2        0.98        1.13      1.80 o 
   0   5   2       75.86       69.65      2.67 o 
   1   5   2        0.19        1.17      1.33 o 
   2   5   2      187.48      186.08      3.66 o 
   3   5   2       48.37       45.87      2.73 o 
   4   5   2        2.74        5.21      1.65 o 
   5   5   2       34.97       30.43      2.84 o 
   6   5   2      122.05      118.91     11.28 o 
   7   5   2       45.36       56.81      5.72 o 
   8   5   2        1.53        1.42      3.02 o 
   9   5   2       11.68        7.42      3.56 o 
  -7   6   2        6.28        4.83      2.42 o 
  -6   6   2        0.20       -0.81      1.61 o 
  -5   6   2       61.46       60.93      4.62 o 
  -4   6   2       19.60       19.11      3.89 o 
  -3   6   2        3.09        0.71      1.64 o 
  -2   6   2        8.25        4.93      2.44 o 
  -1   6   2       39.92       32.74      3.41 o 
   0   6   2       50.49       43.81      5.66 o 
   1   6   2        0.97        1.85      1.56 o 
   2   6   2       27.20       24.52      4.82 o 
   3   6   2       22.46       20.10      2.50 o 
   4   6   2        1.18        1.87      1.72 o 
   5   6   2       44.05       46.76      6.89 o 
   6   6   2        0.14        0.63      2.00 o 
 -13   0   3       15.68        6.70      6.71 o 
 -11   0   3      120.51      130.52      7.59 o 
  -9   0   3      386.81      391.29     16.33 o 
  -7   0   3     1302.64     1389.71     41.05 o 
  -5   0   3     1127.51     1124.08     28.06 o 
  -3   0   3      186.08      188.68      5.77 o 
  -1   0   3      443.06      450.44      6.31 o 
   1   0   3     3175.22     3177.51    189.26 o 
   3   0   3      583.04      530.46     11.94 o 
   5   0   3      242.33      215.52      6.38 o 
   7   0   3      164.21      156.74      6.79 o 
   9   0   3       22.68       24.38      4.14 o 
  11   0   3        1.97        2.06      4.67 o 
 -13   1   3        0.53       -0.32      2.39 o 
 -12   1   3        1.46        0.53      2.36 o 
 -11   1   3        0.27       -0.47      3.27 o 
 -10   1   3       42.97       52.07      5.70 o 
  -9   1   3       58.58       64.40      4.04 o 
  -8   1   3      139.91      148.66      5.61 o 
  -7   1   3        0.08       -0.56      1.86 o 
  -6   1   3      148.42      152.69      3.50 o 
  -5   1   3        4.97        3.41      1.66 o 
  -4   1   3      265.53      248.66      4.63 o 
  -3   1   3      108.97      119.46      3.85 o 
  -2   1   3       32.27       30.95      1.24 o 
  -1   1   3     1215.89     1166.95     13.17 o 
   0   1   3      260.62      253.06      2.94 o 
   1   1   3      571.10      550.48      6.65 o 
   2   1   3     1804.63     1795.06     19.38 o 
   3   1   3      132.96      119.65      3.78 o 
   4   1   3     2247.96     2175.81     28.35 o 
   5   1   3      629.43      604.51      8.92 o 
   6   1   3     1123.57     1068.22     15.00 o 
   7   1   3      275.84      253.84      6.12 o 
   8   1   3      438.65      425.56      8.69 o 
   9   1   3       53.38       52.78      4.19 o 
  10   1   3       96.93      108.83      5.44 o 
  11   1   3       30.05       38.57      4.57 o 
  12   1   3       17.05       13.11      4.76 o 
 -13   2   3       16.33       11.10      3.80 o 
 -12   2   3       34.88       33.48      3.09 o 
 -11   2   3       89.65       88.66      4.60 o 
 -10   2   3       89.16       92.89      4.45 o 
  -9   2   3       64.11       70.74      4.54 o 
  -8   2   3      401.09      403.89     12.27 o 
  -7   2   3       54.49       51.94      2.73 o 
  -6   2   3      666.55      721.65     11.10 o 
  -5   2   3        8.47        5.58      1.99 o 
  -4   2   3      209.03      208.54      4.15 o 
  -3   2   3      203.19      230.46      4.47 o 
  -2   2   3      107.32      106.62      1.79 o 
  -1   2   3      414.43      398.12      5.89 o 
   0   2   3        7.98        7.58      0.88 o 
   1   2   3      491.44      500.03      5.82 o 
   2   2   3        6.83        3.44      1.68 o 
   3   2   3      987.81     1021.38     12.53 o 
   4   2   3      137.64      152.81      4.45 o 
   5   2   3      349.05      359.98      7.08 o 
   6   2   3       82.01       83.06      3.80 o 
   7   2   3      148.28      140.20      4.76 o 
   8   2   3       19.71       19.35      3.74 o 
   9   2   3        0.07        1.46      2.12 o 
  10   2   3        4.55        4.24      2.97 o 
  11   2   3        0.84       -0.73      2.81 o 
  12   2   3        0.16       -0.33      3.43 o 
 -12   3   3        5.11        6.48      3.28 o 
 -11   3   3        0.09        0.02      2.99 o 
 -10   3   3       14.90       10.22      3.80 o 
  -9   3   3        0.09       -1.79      1.86 o 
  -8   3   3       23.11       24.02      2.96 o 
  -7   3   3       49.55       56.78      4.46 o 
  -6   3   3      480.67      497.95     11.55 o 
  -5   3   3       14.20       19.15      2.23 o 
  -4   3   3      414.49      466.29     13.20 o 
  -3   3   3        8.04        7.85      1.01 o 
  -2   3   3      381.20      371.81      4.30 o 
  -1   3   3        7.73        5.37      1.38 o 
   0   3   3      275.15      271.48      3.43 o 
   1   3   3      605.38      615.43      6.89 o 
   2   3   3       44.94       43.45      3.03 o 
   3   3   3     1262.72     1283.67     17.62 o 
   4   3   3        0.02        1.15      1.66 o 
   5   3   3      756.63      779.36     11.16 o 
   6   3   3        1.57        1.46      2.15 o 
   7   3   3      382.65      388.23     11.65 o 
   8   3   3       24.92       27.65      3.19 o 
   9   3   3       26.58       30.50      5.84 o 
  10   3   3        7.35        5.77      3.18 o 
  11   3   3       21.54       15.38      4.52 o 
 -11   4   3        7.70        5.27      3.21 o 
 -10   4   3       52.29       59.51      5.38 o 
  -9   4   3        6.63        6.00      1.90 o 
  -8   4   3       84.10       83.38     11.86 o 
  -7   4   3       33.99       41.11      7.48 o 
  -6   4   3       53.10       63.24      3.71 o 
  -5   4   3      184.86      212.59      4.53 o 
  -4   4   3       59.58       57.58      2.16 o 
  -3   4   3      169.62      180.17      3.24 o 
  -2   4   3       13.80       19.70      2.75 o 
  -1   4   3      373.26      381.07      7.27 o 
   0   4   3      271.02      261.79      3.97 o 
   1   4   3      573.91      557.57      6.11 o 
   2   4   3      328.19      325.74      7.79 o 
   3   4   3      208.66      198.12      6.65 o 
   4   4   3      113.06      124.30      4.62 o 
   5   4   3       17.44       10.75      2.99 o 
   6   4   3       66.53       65.42      4.32 o 
   7   4   3        7.17        4.58      1.81 o 
   8   4   3        0.11        1.65      2.56 o 
   9   4   3        2.48        2.46      2.35 o 
  10   4   3        1.72        1.83      2.23 o 
  -9   5   3       10.15        9.31      2.56 o 
  -8   5   3       13.41        8.83      2.61 o 
  -7   5   3       67.85       71.79      4.53 o 
  -6   5   3       15.39       17.77      1.95 o 
  -5   5   3      136.76      157.55      5.80 o 
  -4   5   3      103.79      101.74      3.82 o 
  -3   5   3      137.26      137.26      5.73 o 
  -2   5   3      199.72      203.95      4.41 o 
  -1   5   3       47.03       48.44      3.90 o 
   0   5   3      151.66      160.51      4.66 o 
   1   5   3        0.02        0.52      1.04 o 
   2   5   3      108.15      102.48      4.38 o 
   3   5   3        3.27        3.17      1.48 o 
   4   5   3       80.21       78.31      4.52 o 
   5   5   3        6.18        8.73      2.88 o 
   6   5   3       39.86       52.68      7.01 o 
   7   5   3       41.83       41.56      5.32 o 
   8   5   3        3.10        1.33      3.07 o 
  -7   6   3       25.72       31.04      3.59 o 
  -6   6   3       13.53       13.06      2.31 o 
  -5   6   3       38.47       48.17      4.71 o 
  -4   6   3       55.70       50.43      4.52 o 
  -3   6   3       27.98       21.87      3.51 o 
  -2   6   3       54.14       46.50      5.24 o 
  -1   6   3       19.31       24.93      5.89 o 
   0   6   3      154.36      141.77     10.52 o 
   1   6   3        0.30       -0.73      1.59 o 
   2   6   3      131.67      112.43     13.25 o 
   3   6   3        0.48       -0.10      1.25 o 
   4   6   3       82.43       78.80      8.89 o 
   5   6   3        0.77        1.48      2.02 o 
   6   6   3        5.04        1.58      2.21 o 
 -12   0   4        0.02        1.58      3.64 o 
 -10   0   4        0.45        2.52      4.69 o 
  -8   0   4        0.18        2.15      2.82 o 
  -6   0   4     3500.97     3982.06    114.62 o 
  -4   0   4      289.71      256.89      5.70 o 
  -2   0   4     8249.54     7909.28    120.02 o 
   0   0   4      109.43      107.58      2.21 o 
   2   0   4     1373.66     1315.41     23.39 o 
   4   0   4        0.51        1.15      1.82 o 
   6   0   4      318.12      335.96     11.05 o 
   8   0   4      435.14      449.00     12.84 o 
  10   0   4        0.32        0.37      3.91 o 
  12   0   4        5.36        3.98      7.31 o 
 -13   1   4        0.92       -0.40      2.13 o 
 -12   1   4        8.28        4.90      3.45 o 
 -11   1   4        4.28        2.52      2.74 o 
 -10   1   4        5.41        5.66      3.46 o 
  -9   1   4       29.28       31.12      3.39 o 
  -8   1   4      236.07      268.10      6.15 o 
  -7   1   4      244.38      228.06      5.31 o 
  -6   1   4      500.58      527.78      8.56 o 
  -5   1   4     1869.45     1991.06     24.78 o 
  -4   1   4       85.41       64.78      2.22 o 
  -3   1   4     1045.99     1026.41     17.71 o 
  -2   1   4     2512.29     2485.99     35.05 o 
  -1   1   4     5594.80     5067.29     56.17 o 
   0   1   4      572.99      533.70      5.29 o 
   1   1   4     7554.57     7033.33     76.27 o 
   2   1   4       15.08       11.82      2.19 o 
   3   1   4      116.41       84.29      3.16 o 
   4   1   4       12.80       18.37      2.19 o 
   5   1   4      248.08      257.15      5.30 o 
   6   1   4      362.17      380.81      7.99 o 
   7   1   4      211.32      202.11      7.25 o 
   8   1   4       40.44       36.72      3.77 o 
   9   1   4       10.46        8.46      3.32 o 
  10   1   4       42.81       47.04      5.34 o 
  11   1   4       47.58       57.39      6.94 o 
  12   1   4       35.83       44.70      4.56 o 
 -13   2   4        0.35        0.54      2.24 o 
 -12   2   4        0.77       -0.39      3.24 o 
 -11   2   4        1.20       -0.72      2.74 o 
 -10   2   4       67.78       66.04      4.53 o 
  -9   2   4       31.87       32.29      3.67 o 
  -8   2   4      128.21      124.19      5.13 o 
  -7   2   4      275.91      274.92      5.93 o 
  -6   2   4      152.22      167.16      4.12 o 
  -5   2   4      187.94      188.73      4.05 o 
  -4   2   4     1160.43     1145.56     14.17 o 
  -3   2   4     2205.20     2299.03     27.73 o 
  -2   2   4       16.16       22.01      1.01 o 
  -1   2   4        8.12        3.61      1.15 o 
   0   2   4      150.35      129.28      9.19 o 
   1   2   4      106.31      103.63      2.48 o 
   2   2   4      592.55      595.63      8.63 o 
   3   2   4     2469.49     2527.11     28.34 o 
   4   2   4      530.19      577.38      8.16 o 
   5   2   4       41.62       52.03      2.47 o 
   6   2   4      472.65      462.07      8.95 o 
   7   2   4       68.85       70.51      3.26 o 
   8   2   4      150.95      153.55      6.01 o 
   9   2   4       19.94       14.20      4.88 o 
  10   2   4        4.51        5.72      3.88 o 
  11   2   4       24.94       19.02      4.85 o 
 -12   3   4        4.37        2.21      2.90 o 
 -11   3   4       25.97       22.06      4.35 o 
 -10   3   4       25.43       25.49      4.30 o 
  -9   3   4        2.31        4.85      3.02 o 
  -8   3   4       14.09       10.02      2.82 o 
  -7   3   4      148.86      162.66      5.29 o 
  -6   3   4      956.36     1012.93     15.11 o 
  -5   3   4        2.43        1.99      1.90 o 
  -4   3   4       52.97       44.84      4.61 o 
  -3   3   4      361.80      401.53      4.74 o 
  -2   3   4     1267.44     1282.48     20.41 o 
  -1   3   4      156.80      157.97      4.05 o 
   0   3   4     2007.30     1987.12     19.69 o 
   1   3   4        3.35        3.25      1.81 o 
   2   3   4      450.66      407.10     11.44 o 
   3   3   4       25.23       23.16      2.28 o 
   4   3   4      310.06      309.22      5.64 o 
   5   3   4      257.66      247.76      5.38 o 
   6   3   4      633.02      611.41     10.15 o 
   7   3   4       42.52       46.02      3.75 o 
   8   3   4        4.58        0.31      2.31 o 
   9   3   4       27.36       24.05      4.14 o 
  10   3   4       31.37       29.34      3.62 o 
  11   3   4        0.52        0.74      2.91 o 
 -11   4   4       14.23       19.79      5.93 o 
 -10   4   4       37.97       51.66     12.05 o 
  -9   4   4       19.12       20.20      3.95 o 
  -8   4   4        1.64        1.74      1.79 o 
  -7   4   4      172.22      199.40     11.39 o 
  -6   4   4       54.51       56.96      3.05 o 
  -5   4   4       12.55        9.51      1.77 o 
  -4   4   4       55.06       57.40      2.14 o 
  -3   4   4      380.36      375.48      4.88 o 
  -2   4   4        2.04        2.69      1.41 o 
  -1   4   4      224.22      233.32      6.79 o 
   0   4   4       13.15       13.46      2.13 o 
   1   4   4       17.41       14.46      1.59 o 
   2   4   4      725.85      739.64      9.62 o 
   3   4   4       55.72       59.32      3.56 o 
   4   4   4      613.70      621.67     11.46 o 
   5   4   4       59.49       46.87      4.52 o 
   6   4   4      107.53      113.62      3.90 o 
   7   4   4       14.56        8.75      2.66 o 
   8   4   4       35.61       35.47      3.35 o 
   9   4   4       12.16        6.50      2.98 o 
  10   4   4       43.47       48.15      4.67 o 
  -9   5   4        7.44        5.77      2.86 o 
  -8   5   4        9.65        8.32      2.69 o 
  -7   5   4       27.04       28.34      4.70 o 
  -6   5   4        1.19        1.23      1.35 o 
  -5   5   4       40.83       41.85      2.65 o 
  -4   5   4       23.31       22.96      2.40 o 
  -3   5   4        6.12        9.00      1.95 o 
  -2   5   4      410.45      425.67     10.19 o 
  -1   5   4       91.78      129.56     20.27 o 
   0   5   4        1.41        2.47      1.56 o 
   1   5   4       68.24       62.79      2.80 o 
   2   5   4       14.38       12.63      2.19 o 
   3   5   4        2.27        0.37      1.33 o 
   4   5   4       86.37       79.97      5.89 o 
   5   5   4        0.76        1.48      2.96 o 
   6   5   4        0.13       -1.24      3.19 o 
   7   5   4        9.58        8.16      4.09 o 
   8   5   4       27.00       21.78      5.98 o 
  -7   6   4       45.39       56.22     15.73 o 
  -6   6   4        0.49       -0.23      1.39 o 
  -5   6   4        0.51        1.07      1.32 o 
  -4   6   4        2.38        2.09      2.06 o 
  -3   6   4       40.16       34.81      5.76 o 
  -2   6   4      104.80       87.51      5.72 o 
  -1   6   4       18.18       20.55     15.14 o 
   0   6   4       23.17       25.21      7.40 o 
   1   6   4       46.11       45.47      4.42 o 
   2   6   4        5.55        2.92      1.57 o 
   3   6   4       60.15       57.72      7.73 o 
   4   6   4        0.03       -1.14      1.48 o 
   5   6   4      132.86      125.24     16.45 o 
 -13   0   5       46.94       39.27      6.21 o 
 -11   0   5        8.37        7.26      5.23 o 
  -9   0   5      259.99      256.10      8.32 o 
  -7   0   5      224.33      230.18      8.34 o 
  -5   0   5      270.28      264.21      6.03 o 
  -3   0   5       17.01       17.78      3.42 o 
  -1   0   5     1100.17     1116.56     14.50 o 
   1   0   5       27.78       25.62      2.63 o 
   3   0   5       18.52       21.50      3.95 o 
   5   0   5       54.38       60.74      5.77 o 
   7   0   5      136.84      147.00      7.02 o 
   9   0   5        3.34        2.85      5.91 o 
  11   0   5        0.66       -1.81      9.49 o 
 -13   1   5        0.90        2.52      3.21 o 
 -12   1   5       53.47       48.76      4.73 o 
 -11   1   5        3.34        2.08      2.78 o 
 -10   1   5       82.40       92.83      4.23 o 
  -9   1   5       83.90       85.68      3.87 o 
  -8   1   5      266.88      267.23      5.69 o 
  -7   1   5       54.56       47.74      2.79 o 
  -6   1   5      158.83      161.92      3.99 o 
  -5   1   5       19.52       22.14      1.81 o 
  -4   1   5      113.90      110.03      2.56 o 
  -3   1   5      458.20      490.83      5.89 o 
  -2   1   5      249.32      241.40      2.81 o 
  -1   1   5      277.35      267.43      3.35 o 
   0   1   5     1786.07     1813.52     17.17 o 
   1   1   5       83.45       79.94      2.33 o 
   2   1   5     3256.38     3141.97     33.99 o 
   3   1   5      699.56      630.40      8.50 o 
   4   1   5     2417.22     2274.88     29.11 o 
   5   1   5      227.54      218.02      5.53 o 
   6   1   5      837.68      784.62     13.03 o 
   7   1   5      237.92      219.64      7.55 o 
   8   1   5      218.46      222.82      7.76 o 
   9   1   5       71.52       74.95      4.01 o 
  10   1   5       63.32       64.46      4.97 o 
  11   1   5        1.29        2.39      3.43 o 
  12   1   5        5.60        5.46      4.56 o 
 -13   2   5        2.07        2.12      3.23 o 
 -12   2   5       16.52       10.12      4.05 o 
 -11   2   5       25.45       25.41      3.49 o 
 -10   2   5      108.22      111.14      5.45 o 
  -9   2   5       26.26       26.16      3.73 o 
  -8   2   5      191.99      199.61      5.52 o 
  -7   2   5       41.26       39.29      3.10 o 
  -6   2   5       87.64       92.30      3.27 o 
  -5   2   5      299.81      309.60      5.25 o 
  -4   2   5      220.05      211.52      3.03 o 
  -3   2   5      320.92      338.65      6.39 o 
  -2   2   5      179.75      173.51      5.33 o 
  -1   2   5       62.27       60.89      1.23 o 
   0   2   5      109.86      117.89      1.91 o 
   1   2   5      142.38      141.84      2.89 o 
   2   2   5       85.44       86.40      2.65 o 
   3   2   5      340.61      333.45      5.45 o 
   4   2   5       25.00       22.77      2.02 o 
   5   2   5        8.15        9.18      2.93 o 
   6   2   5        9.21       12.85      3.02 o 
   7   2   5        2.10        0.85      2.59 o 
   8   2   5       14.16       19.98      2.99 o 
   9   2   5       50.74       52.57      4.44 o 
  10   2   5        9.67        9.24      4.24 o 
  11   2   5        9.68        9.98      4.43 o 
 -12   3   5        0.64        0.55      2.90 o 
 -11   3   5       40.16       45.42      5.84 o 
 -10   3   5       11.80       15.37      3.19 o 
  -9   3   5       36.20       41.71      3.58 o 
  -8   3   5      103.20      113.73      7.01 o 
  -7   3   5       21.68       26.22      2.71 o 
  -6   3   5       88.72       93.52      3.73 o 
  -5   3   5       72.11       72.79      3.36 o 
  -4   3   5        9.51       10.68      1.03 o 
  -3   3   5       31.62       34.91      1.10 o 
  -2   3   5        5.84        4.15      1.17 o 
  -1   3   5      285.00      311.22      5.01 o 
   0   3   5       37.73       39.56      1.87 o 
   1   3   5     1368.73     1458.56     17.22 o 
   2   3   5        3.34        3.31      1.74 o 
   3   3   5     1426.04     1415.82     20.04 o 
   4   3   5       61.07       62.98      3.00 o 
   5   3   5      530.89      503.17      9.31 o 
   6   3   5       33.82       39.11      3.16 o 
   7   3   5       70.34       79.06      3.80 o 
   8   3   5        9.86        7.00      2.62 o 
   9   3   5       70.94       81.48      5.68 o 
  10   3   5        1.01       -0.54      2.73 o 
 -11   4   5        6.94        4.80      2.95 o 
 -10   4   5       13.00       13.43      5.57 o 
  -9   4   5       85.66      103.50      5.66 o 
  -8   4   5        2.41        3.30      3.53 o 
  -7   4   5       95.13       94.27      7.54 o 
  -6   4   5       46.92       51.32      2.71 o 
  -5   4   5      122.40      123.22      2.69 o 
  -4   4   5       49.75       45.25      1.81 o 
  -3   4   5      466.83      502.92      7.76 o 
  -2   4   5      128.92      138.24      4.94 o 
  -1   4   5      839.88      829.84     11.77 o 
   0   4   5       71.68       62.55      5.98 o 
   1   4   5      481.61      459.53      8.67 o 
   2   4   5       81.64       77.70      4.27 o 
   3   4   5       44.62       47.83      3.81 o 
   4   4   5        1.33        3.50      2.99 o 
   5   4   5        3.05        3.03      2.51 o 
   6   4   5       13.34        8.22      2.94 o 
   7   4   5        0.02        0.96      3.21 o 
   8   4   5        1.03        2.23      2.42 o 
   9   4   5        5.75        3.03      2.84 o 
  -9   5   5       40.90       45.26      6.58 o 
  -8   5   5        2.17        1.13      1.38 o 
  -7   5   5       83.37       90.89      5.16 o 
  -6   5   5        6.26        9.34      1.65 o 
  -5   5   5       61.47       65.84      2.40 o 
  -4   5   5       44.04       45.45      3.20 o 
  -3   5   5        6.86        5.52      1.98 o 
  -2   5   5        7.03        5.93      2.04 o 
  -1   5   5       46.67       43.61      4.02 o 
   0   5   5       45.72       51.77      2.69 o 
   1   5   5        2.50        2.03      0.88 o 
   2   5   5       30.63       30.90      4.90 o 
   3   5   5       55.95       47.83      5.02 o 
   4   5   5       22.25       22.71      4.55 o 
   5   5   5      100.64      106.31      6.73 o 
   6   5   5       12.01        9.23      2.80 o 
   7   5   5       53.71       48.21      7.29 o 
  -6   6   5       58.70       36.72     12.90 o 
  -5   6   5       61.32       65.32      3.98 o 
  -4   6   5       91.88       86.27      3.89 o 
  -3   6   5       29.15       17.40      2.81 o 
  -2   6   5      148.11      134.01      8.13 o 
  -1   6   5        0.20       -1.04      2.52 o 
   0   6   5      153.92      153.71     10.98 o 
   1   6   5        1.83        0.87      2.05 o 
   2   6   5       73.55       82.27     10.62 o 
   3   6   5       19.81       16.73      3.73 o 
   4   6   5        8.54        5.73      2.38 o 
   5   6   5       10.18        4.98      2.28 o 
 -12   0   6       40.96       26.64      6.76 o 
 -10   0   6       59.95       56.11      6.56 o 
  -8   0   6       91.74       94.43      5.05 o 
  -6   0   6      204.66      181.77      6.27 o 
  -4   0   6       58.83       73.16      3.75 o 
  -2   0   6       62.59       73.70      3.30 o 
   0   0   6     1166.82     1176.30     14.01 o 
   2   0   6        4.66       10.36      1.64 o 
   4   0   6      237.63      220.90      6.48 o 
   6   0   6      575.02      580.65     12.58 o 
   8   0   6        3.16        4.15      4.04 o 
  10   0   6      110.02      117.12      8.42 o 
 -13   1   6        9.55        3.38      3.90 o 
 -12   1   6        6.56        5.02      3.28 o 
 -11   1   6       34.24       29.94      4.44 o 
 -10   1   6        9.02        7.79      2.89 o 
  -9   1   6      156.80      181.11      6.16 o 
  -8   1   6      319.33      327.54      7.45 o 
  -7   1   6      551.09      600.69     11.12 o 
  -6   1   6      117.67      111.82      3.28 o 
  -5   1   6     1244.98     1203.29     14.91 o 
  -4   1   6     1760.53     1895.06     21.29 o 
  -3   1   6     3337.88     3457.09     38.61 o 
  -2   1   6      431.72      495.72      5.93 o 
  -1   1   6     5438.11     5196.72    104.99 o 
   0   1   6     2402.10     2391.67     23.29 o 
   1   1   6      613.54      567.77      8.12 o 
   2   1   6      131.57      130.66      3.19 o 
   3   1   6        3.66        3.15      1.58 o 
   4   1   6      168.91      177.68      4.32 o 
   5   1   6        5.94        6.14      2.04 o 
   6   1   6       10.05       12.32      2.97 o 
   7   1   6       23.55       20.42      3.03 o 
   8   1   6      118.84      116.09      5.93 o 
   9   1   6      180.33      174.52      7.17 o 
  10   1   6        4.54        4.11      4.90 o 
  11   1   6       23.04       25.79      4.50 o 
 -13   2   6       13.50        9.48      4.25 o 
 -12   2   6        0.96       -0.49      2.36 o 
 -11   2   6        0.02        0.97      2.35 o 
 -10   2   6       42.14       42.15      3.73 o 
  -9   2   6        5.14        4.27      2.53 o 
  -8   2   6      141.86      137.04      4.22 o 
  -7   2   6      102.07      113.19      3.54 o 
  -6   2   6       11.52       12.35      1.79 o 
  -5   2   6       54.83       67.25      1.91 o 
  -4   2   6      179.42      164.98      3.36 o 
  -3   2   6      633.87      740.61     11.46 o 
  -2   2   6       46.43       35.59      1.36 o 
  -1   2   6     1020.12     1051.07     12.27 o 
   0   2   6       23.69       27.20      1.15 o 
   1   2   6      173.72      192.25      4.32 o 
   2   2   6      144.28      134.76      3.42 o 
   3   2   6       16.62       15.79      1.69 o 
   4   2   6      263.00      254.90      4.47 o 
   5   2   6       97.11       91.38      3.39 o 
   6   2   6      141.72      137.92      4.39 o 
   7   2   6       65.02       69.91      4.50 o 
   8   2   6        4.87        3.76      2.86 o 
   9   2   6      159.76      158.24      8.12 o 
  10   2   6        0.66        0.90      2.44 o 
  11   2   6        1.26        3.00      2.87 o 
 -12   3   6        8.04        1.77      2.77 o 
 -11   3   6        4.66        4.05      2.95 o 
 -10   3   6      148.84      180.61      6.38 o 
  -9   3   6       98.15      105.11      4.70 o 
  -8   3   6       24.26       27.65      3.29 o 
  -7   3   6      125.60      146.04      3.70 o 
  -6   3   6      172.33      186.88      4.53 o 
  -5   3   6       95.67      112.26      6.37 o 
  -4   3   6     1046.90     1093.83     33.46 o 
  -3   3   6        9.81       11.74      4.83 o 
  -2   3   6     1856.46     1780.17     33.73 o 
  -1   3   6        4.13        8.50      1.66 o 
   0   3   6     1262.30     1298.42     13.80 o 
   1   3   6        0.34        0.10      1.18 o 
   2   3   6        0.05        2.04      1.85 o 
   3   3   6      142.78      131.85      4.86 o 
   4   3   6       65.58       72.68      3.99 o 
   5   3   6      483.66      479.22      8.58 o 
   6   3   6       40.47       44.46      2.94 o 
   7   3   6       32.62       28.58      4.32 o 
   8   3   6      107.10       96.82      5.18 o 
   9   3   6       12.12       14.32      3.37 o 
  10   3   6        7.61        8.65      3.90 o 
 -11   4   6       31.11       33.03      6.07 o 
 -10   4   6        0.02        1.04      2.45 o 
  -9   4   6        0.39        0.52      2.32 o 
  -8   4   6       23.83       22.05      4.17 o 
  -7   4   6        0.50        0.82      1.35 o 
  -6   4   6       10.34       10.85      1.59 o 
  -5   4   6      194.65      190.32      5.43 o 
  -4   4   6      117.79      125.58      3.04 o 
  -3   4   6        8.94        3.30      1.27 o 
  -2   4   6        9.75       12.84      1.69 o 
  -1   4   6        9.69       15.00      5.20 o 
   0   4   6     1262.59     1242.13     14.75 o 
   1   4   6      489.43      500.58     10.35 o 
   2   4   6      114.90      114.36      6.46 o 
   3   4   6        3.25        2.82      2.24 o 
   4   4   6      251.83      246.51      7.74 o 
   5   4   6       18.84       15.06      3.72 o 
   6   4   6       22.14       28.83      3.59 o 
   7   4   6       47.99       37.93      3.66 o 
   8   4   6      164.94      150.14      5.67 o 
   9   4   6       42.13       46.54     10.75 o 
  -9   5   6        3.00        2.10      2.46 o 
  -8   5   6        8.22        9.36      1.92 o 
  -7   5   6       11.02       11.24      2.17 o 
  -6   5   6       59.27       70.27      2.92 o 
  -5   5   6       51.60       64.10      3.74 o 
  -4   5   6      285.49      281.75      7.13 o 
  -3   5   6       14.77       12.84      2.04 o 
  -2   5   6       59.09       48.12      3.65 o 
  -1   5   6        0.29        0.61      1.65 o 
   0   5   6       90.68       89.52      8.71 o 
   1   5   6       89.80       90.79      7.88 o 
   2   5   6       17.64        8.02      2.86 o 
   3   5   6       15.59       15.72      2.23 o 
   4   5   6       14.39       11.55      3.62 o 
   5   5   6        4.22        2.64      2.64 o 
   6   5   6       78.00       78.50      6.15 o 
   7   5   6        0.05       -1.43      2.97 o 
  -6   6   6        2.11       -0.69      3.78 o 
  -5   6   6        1.90        2.48      5.13 o 
  -4   6   6       32.85       31.30      5.17 o 
  -3   6   6       13.34        5.46      1.91 o 
  -2   6   6       23.89       21.99      3.39 o 
  -1   6   6       24.29       20.11      2.35 o 
   0   6   6        2.72        1.37      2.13 o 
   1   6   6       90.96       99.67     10.36 o 
   2   6   6        8.20        5.28      2.28 o 
   3   6   6       97.29       97.67     14.36 o 
   4   6   6       78.69       80.47      9.66 o 
 -13   0   7        0.37       -1.34      3.52 o 
 -11   0   7       13.16        8.71      5.03 o 
  -9   0   7       56.78       57.02      4.68 o 
  -7   0   7       17.27       22.84      4.05 o 
  -5   0   7       75.21       89.73      4.24 o 
  -3   0   7       16.06       14.31      2.72 o 
  -1   0   7      112.67      109.61      3.30 o 
   1   0   7     1111.93     1096.78     25.04 o 
   3   0   7      809.55      803.41     12.64 o 
   5   0   7      877.93      818.08     16.04 o 
   7   0   7      142.18      156.38      9.77 o 
   9   0   7       14.83       17.91      7.96 o 
  11   0   7        4.61        5.20      5.47 o 
 -13   1   7        4.41        3.52      3.08 o 
 -12   1   7       39.33       27.87      5.28 o 
 -11   1   7      101.89      100.78      4.86 o 
 -10   1   7      115.28      118.21      4.89 o 
  -9   1   7       22.65       27.60      3.19 o 
  -8   1   7       60.16       66.50      3.27 o 
  -7   1   7        0.15        1.12      1.97 o 
  -6   1   7      122.87      123.85      3.61 o 
  -5   1   7        1.03        2.45      1.88 o 
  -4   1   7      122.70      131.59      2.50 o 
  -3   1   7       32.18       31.70      1.87 o 
  -2   1   7      849.16      852.03     10.92 o 
  -1   1   7       12.93       11.95      1.12 o 
   0   1   7     1990.23     2034.84     20.19 o 
   1   1   7      125.52      112.40      2.65 o 
   2   1   7     1740.32     1701.75     17.29 o 
   3   1   7      279.77      257.39      4.39 o 
   4   1   7      688.75      644.42      8.13 o 
   5   1   7      188.35      181.33      4.97 o 
   6   1   7      305.92      306.93      9.13 o 
   7   1   7      122.04      116.98      4.91 o 
   8   1   7       70.31       63.94      4.51 o 
   9   1   7        1.51        2.63      3.05 o 
  10   1   7        6.26        7.09      3.66 o 
  11   1   7        2.40        3.21      3.55 o 
 -12   2   7       13.76        5.84      3.51 o 
 -11   2   7        1.67        1.79      2.82 o 
 -10   2   7       15.73        9.36      2.84 o 
  -9   2   7      117.22      118.12      4.75 o 
  -8   2   7       31.30       30.68      3.35 o 
  -7   2   7       77.73       83.17      3.19 o 
  -6   2   7       21.89       27.06      1.58 o 
  -5   2   7       90.46       97.86      2.18 o 
  -4   2   7      205.18      221.76      9.39 o 
  -3   2   7        6.84        5.53      1.49 o 
  -2   2   7      224.92      232.42      3.85 o 
  -1   2   7       15.54       13.80      0.87 o 
   0   2   7      479.72      468.22      6.56 o 
   1   2   7       10.67       18.11      1.47 o 
   2   2   7      228.52      219.96      5.37 o 
   3   2   7       40.05       40.16      2.69 o 
   4   2   7      208.08      212.00      5.00 o 
   5   2   7       68.40       72.79      3.85 o 
   6   2   7      224.77      222.57      5.95 o 
   7   2   7      138.18      141.98      4.91 o 
   8   2   7       32.59       36.52      4.37 o 
   9   2   7       16.03       15.56      3.69 o 
  10   2   7        0.75        0.07      2.42 o 
 -12   3   7        1.75        2.07      3.15 o 
 -11   3   7        6.42        6.25      3.17 o 
 -10   3   7        9.36        5.48      2.63 o 
  -9   3   7       21.46       23.35      3.41 o 
  -8   3   7        7.78        6.70      2.57 o 
  -7   3   7      186.31      204.09      4.16 o 
  -6   3   7       17.23       21.88      3.27 o 
  -5   3   7       29.56       30.02      3.35 o 
  -4   3   7       33.45       28.36      2.06 o 
  -3   3   7       66.45       59.82      6.32 o 
  -2   3   7       97.33       97.48      4.07 o 
  -1   3   7      751.33      719.85     22.09 o 
   0   3   7      191.49      180.76      3.13 o 
   1   3   7      944.80      947.22      9.96 o 
   2   3   7       62.82       53.47      4.06 o 
   3   3   7      255.79      250.40      5.94 o 
   4   3   7       96.98       97.41      4.48 o 
   5   3   7      198.47      189.29      4.53 o 
   6   3   7       12.37       13.16      2.95 o 
   7   3   7       53.19       60.89      3.93 o 
   8   3   7       15.89       12.87      4.27 o 
   9   3   7       24.94       34.99      4.63 o 
 -10   4   7        0.45        1.61      1.98 o 
  -9   4   7       10.00       12.68      3.83 o 
  -8   4   7        0.23        0.79      1.74 o 
  -7   4   7       55.06       53.42      6.68 o 
  -6   4   7       23.18       27.56      2.87 o 
  -5   4   7      302.80      304.19      7.60 o 
  -4   4   7       32.66       31.27      3.92 o 
  -3   4   7      553.06      575.07     25.27 o 
  -2   4   7        3.56        7.40      8.52 o 
  -1   4   7      370.73      335.81     18.16 o 
   0   4   7        1.24        1.64      1.38 o 
   1   4   7       22.04       24.62      2.01 o 
   2   4   7      125.90      126.87      4.18 o 
   3   4   7        7.00       10.62      3.59 o 
   4   4   7       64.32       70.68      4.57 o 
   5   4   7       16.49       15.73      4.32 o 
   6   4   7       33.78       39.08      3.65 o 
   7   4   7        0.54        1.49      3.10 o 
   8   4   7        5.81        4.95      3.05 o 
  -9   5   7       36.58       29.75      7.90 o 
  -8   5   7        4.12        0.58      1.78 o 
  -7   5   7        0.68        1.02      1.68 o 
  -6   5   7        1.68       -0.03      3.25 o 
  -5   5   7       43.92       42.94      7.68 o 
  -4   5   7       12.61        8.88      6.09 o 
  -3   5   7       24.04       26.39      7.26 o 
  -2   5   7        0.17        0.39      1.02 o 
  -1   5   7       36.98       34.93      6.39 o 
   0   5   7        2.16        0.60      2.52 o 
   1   5   7      109.16      102.21      8.19 o 
   2   5   7        0.00       -0.54      2.05 o 
   3   5   7      124.79       95.61     14.02 o 
   4   5   7       20.97       20.06      3.87 o 
   5   5   7       50.25       47.19     10.82 o 
   6   5   7       13.92       11.17      4.27 o 
  -5   6   7        5.18        3.81      4.35 o 
  -4   6   7       69.10       71.86      6.48 o 
  -3   6   7        1.15       51.52     39.93 o 
  -2   6   7      131.21      143.94      6.42 o 
  -1   6   7        8.39       22.13     14.13 o 
   0   6   7       20.55       19.21      9.46 o 
   1   6   7       40.13       38.63      7.50 o 
   2   6   7        2.85        0.92      1.86 o 
   3   6   7       10.96       10.24      3.13 o 
 -12   0   8       79.40       76.10      6.13 o 
 -10   0   8        8.87        5.72      4.29 o 
  -8   0   8        3.38        0.98      3.16 o 
  -6   0   8      213.05      222.57     12.08 o 
  -4   0   8      248.72      231.41      6.16 o 
  -2   0   8     1601.12     1521.49     18.10 o 
   0   0   8       95.45      119.66      3.65 o 
   2   0   8     1235.74     1263.59     19.51 o 
   4   0   8      167.91      156.18      5.45 o 
   6   0   8      344.27      322.10     12.48 o 
   8   0   8      115.16      128.35      9.87 o 
  10   0   8       62.13       69.01     10.18 o 
 -13   1   8       15.94        6.79      2.95 o 
 -12   1   8        0.49        0.44      2.85 o 
 -11   1   8        0.83       -0.30      2.58 o 
 -10   1   8      102.73       95.86      4.30 o 
  -9   1   8      340.51      351.34      7.36 o 
  -8   1   8      128.43      137.91      4.76 o 
  -7   1   8      147.97      171.89      4.29 o 
  -6   1   8       14.21       13.63      2.10 o 
  -5   1   8     1772.85     1888.94     22.15 o 
  -4   1   8      439.97      427.14      6.04 o 
  -3   1   8     1700.81     1689.88     18.12 o 
  -2   1   8      573.31      589.46      7.60 o 
  -1   1   8        9.16        4.38      1.05 o 
   0   1   8       65.88       49.42      1.83 o 
   1   1   8      336.36      344.43      5.05 o 
   2   1   8       31.15       32.21      1.96 o 
   3   1   8       26.92       29.81      2.06 o 
   4   1   8      281.64      268.94      5.56 o 
   5   1   8       13.71       10.05      2.17 o 
   6   1   8       19.45       15.13      2.61 o 
   7   1   8      130.47      130.19      8.43 o 
   8   1   8        1.80        2.35      2.86 o 
   9   1   8        6.07        4.02      3.41 o 
  10   1   8       21.33       15.86      3.99 o 
 -12   2   8        1.77       -0.12      1.78 o 
 -11   2   8       14.56        6.80      2.76 o 
 -10   2   8      117.53       94.31      7.27 o 
  -9   2   8       34.24       32.29      2.90 o 
  -8   2   8      305.69      326.36      7.74 o 
  -7   2   8      298.10      338.14      5.70 o 
  -6   2   8        4.28        3.12      1.19 o 
  -5   2   8       77.48       83.31      4.46 o 
  -4   2   8      327.45      349.03      6.70 o 
  -3   2   8        6.49       11.91      2.49 o 
  -2   2   8       56.35       49.67      1.86 o 
  -1   2   8      199.78      189.34      3.57 o 
   0   2   8      389.32      355.18      4.16 o 
   1   2   8        2.63        4.81      1.23 o 
   2   2   8      175.00      181.72      3.37 o 
   3   2   8       21.79       25.23      2.22 o 
   4   2   8       20.29       19.93      2.27 o 
   5   2   8      385.55      376.08      8.10 o 
   6   2   8       30.95       28.75      3.57 o 
   7   2   8       75.77       75.01      5.40 o 
   8   2   8       45.48       46.35      4.02 o 
   9   2   8        6.93        8.99      3.74 o 
  10   2   8       21.66       24.72      3.74 o 
 -11   3   8        4.76        0.31      2.02 o 
 -10   3   8       11.07        6.92      2.61 o 
  -9   3   8       76.85       80.44      5.96 o 
  -8   3   8      158.91      174.93      4.07 o 
  -7   3   8       12.82       12.37      2.08 o 
  -6   3   8      344.99      370.27      9.84 o 
  -5   3   8        2.30        2.61      3.27 o 
  -4   3   8      776.67      807.84     19.99 o 
  -3   3   8       19.44       26.95      3.38 o 
  -2   3   8      701.39      698.15     12.25 o 
  -1   3   8        0.02        1.25      2.69 o 
   0   3   8       34.22       36.70      1.69 o 
   1   3   8       11.98       12.06      1.35 o 
   2   3   8      474.33      484.43      6.81 o 
   3   3   8      800.63      787.90     12.64 o 
   4   3   8      128.60      114.20      4.37 o 
   5   3   8       26.83       31.19      2.88 o 
   6   3   8        3.10        2.94      2.07 o 
   7   3   8       71.19       67.57      4.45 o 
   8   3   8        0.10        0.75      2.46 o 
   9   3   8       37.72       36.00      4.69 o 
 -10   4   8        0.13        3.90      3.73 o 
  -9   4   8        0.21        1.65      2.04 o 
  -8   4   8       24.80       18.55      4.22 o 
  -7   4   8        0.78        0.71      1.25 o 
  -6   4   8       49.44       40.62      6.53 o 
  -5   4   8       17.73       12.98      6.10 o 
  -4   4   8       36.47       27.06      6.64 o 
  -3   4   8       79.13       74.97     10.19 o 
  -2   4   8      243.49      261.24     11.37 o 
  -1   4   8      263.63      292.35     21.72 o 
   0   4   8       22.56       25.06      1.99 o 
   1   4   8       19.03       16.06      1.86 o 
   2   4   8      144.26      112.08     14.36 o 
   3   4   8       21.06       18.84      3.32 o 
   4   4   8       44.10       42.98      3.69 o 
   5   4   8        1.44        1.89      1.89 o 
   6   4   8       80.34       73.08      7.07 o 
   7   4   8       96.62       89.90      5.18 o 
   8   4   8        0.11        1.02      3.88 o 
  -8   5   8       74.22       72.29      6.86 o 
  -7   5   8       27.36       22.34      4.52 o 
  -6   5   8       17.40       13.22      4.02 o 
  -5   5   8        0.40        0.43      3.76 o 
  -4   5   8        0.77        0.38      3.69 o 
  -3   5   8      115.75      116.58      9.77 o 
  -2   5   8       25.41       12.01      5.86 o 
  -1   5   8       45.46       26.51      9.15 o 
   0   5   8        0.01       -0.41      1.69 o 
   1   5   8       83.11       65.14     14.31 o 
   2   5   8       61.24       48.56     10.00 o 
   3   5   8       51.04       33.16      7.02 o 
   4   5   8      106.81      103.11     11.83 o 
   5   5   8       17.92       16.17      5.66 o 
   6   5   8       53.25       30.88      9.66 o 
  -4   6   8        5.46       -0.42      8.24 o 
  -3   6   8       13.13       16.20      6.56 o 
  -2   6   8       13.30        9.34      4.39 o 
  -1   6   8       92.79       98.56     10.05 o 
   0   6   8       18.15       54.39      9.03 o 
   1   6   8       14.65       13.11      4.25 o 
   2   6   8       32.95       23.13      7.92 o 
 -13   0   9        0.04       -0.62      3.07 o 
 -11   0   9        0.02       -0.98      3.85 o 
  -9   0   9       16.28       12.69      2.89 o 
  -7   0   9        0.54        4.66      3.15 o 
  -5   0   9      134.49      157.00      4.09 o 
  -3   0   9       50.60       46.88      5.31 o 
  -1   0   9     1015.05      949.25     14.07 o 
   1   0   9     1956.05     1924.37     29.01 o 
   3   0   9     1484.74     1429.55     21.82 o 
   5   0   9      583.93      575.73     13.94 o 
   7   0   9       58.94       65.20      4.76 o 
   9   0   9       12.34        8.85      5.36 o 
 -12   1   9       18.65       15.30      3.93 o 
 -11   1   9       10.81        7.91      2.81 o 
 -10   1   9       27.89       21.23      2.52 o 
  -9   1   9       11.05       10.60      2.48 o 
  -8   1   9       30.43       29.17      3.12 o 
  -7   1   9       23.90       15.81      2.71 o 
  -6   1   9        6.42        8.24      1.67 o 
  -5   1   9        1.11        2.16      1.32 o 
  -4   1   9      173.22      177.06      3.40 o 
  -3   1   9       28.27       31.29      1.55 o 
  -2   1   9      540.49      553.91      5.71 o 
  -1   1   9        8.78       12.05      1.13 o 
   0   1   9      531.85      531.75      6.08 o 
   1   1   9       53.04       54.07      2.25 o 
   2   1   9      265.05      240.30      4.13 o 
   3   1   9       25.59       27.54      1.90 o 
   4   1   9       70.65       66.70      3.25 o 
   5   1   9       75.04       67.67      3.05 o 
   6   1   9       45.00       42.30      3.04 o 
   7   1   9       11.81       12.45      3.45 o 
   8   1   9        1.37        3.81      3.31 o 
   9   1   9        0.28        0.02      2.83 o 
  10   1   9        1.10        0.85      2.59 o 
 -12   2   9        0.82       -1.75      2.46 o 
 -11   2   9       27.37       20.76      3.04 o 
 -10   2   9        0.00       -0.61      2.06 o 
  -9   2   9       20.48       11.86      2.54 o 
  -8   2   9        1.06        0.82      1.59 o 
  -7   2   9       36.08       35.30      2.57 o 
  -6   2   9       85.66       71.02      8.01 o 
  -5   2   9       15.63       13.98      2.18 o 
  -4   2   9      128.61      134.22      4.33 o 
  -3   2   9       64.39       65.30      2.76 o 
  -2   2   9      377.68      385.20      9.02 o 
  -1   2   9      121.96      124.97      2.86 o 
   0   2   9      551.70      526.79      7.40 o 
   1   2   9      123.93      125.68      2.71 o 
   2   2   9      464.66      457.72      6.61 o 
   3   2   9      319.59      322.11      6.18 o 
   4   2   9      525.66      488.40     17.47 o 
   5   2   9       78.27       73.81      3.75 o 
   6   2   9       70.72       80.39      5.20 o 
   7   2   9       85.24       83.58      4.58 o 
   8   2   9        9.70       11.68      3.74 o 
   9   2   9        4.26        7.16      4.56 o 
 -11   3   9       20.74       12.67      4.26 o 
 -10   3   9        2.58        1.01      1.81 o 
  -9   3   9       57.22       60.91      4.46 o 
  -8   3   9       15.33       11.82      1.54 o 
  -7   3   9        9.61       11.72      4.04 o 
  -6   3   9      124.30      122.43      6.47 o 
  -5   3   9        1.22       -0.35      0.95 o 
  -4   3   9      120.17      131.43      8.45 o 
  -3   3   9      115.88      131.31      8.28 o 
  -2   3   9      201.65      215.01      7.47 o 
  -1   3   9      254.41      258.44      5.91 o 
   0   3   9       67.09       63.77      3.24 o 
   1   3   9      113.81      109.66      3.54 o 
   2   3   9      126.46      125.84      3.84 o 
   3   3   9       86.46       92.50      3.99 o 
   4   3   9        0.19        0.81      1.53 o 
   5   3   9        7.24       12.95      2.61 o 
   6   3   9       25.97       25.14      3.12 o 
   7   3   9        5.84        1.59      2.45 o 
   8   3   9        5.28        4.55      2.99 o 
 -10   4   9        9.06        4.24      4.13 o 
  -9   4   9        6.91        4.01      4.16 o 
  -8   4   9        2.78        1.25      3.28 o 
  -7   4   9       85.67       53.75     12.78 o 
  -6   4   9        5.70        1.32      3.55 o 
  -5   4   9      112.02      119.14      9.22 o 
  -4   4   9        1.91        0.21      3.03 o 
  -3   4   9      112.47      121.03      6.54 o 
  -2   4   9       49.25       56.09      4.31 o 
  -1   4   9       36.06       45.21      6.49 o 
   0   4   9      122.32       89.84      9.77 o 
   1   4   9        8.94        6.88      2.13 o 
   2   4   9      224.52      242.23      8.93 o 
   3   4   9       11.62        7.80      1.93 o 
   4   4   9       77.49       73.88      3.69 o 
   5   4   9        0.03        1.62      2.03 o 
   6   4   9       20.79       19.64      3.90 o 
   7   4   9        2.49        2.07      3.29 o 
  -8   5   9       20.75       25.77      7.49 o 
  -7   5   9       18.21       12.16      6.99 o 
  -6   5   9       16.58       11.48      5.31 o 
  -5   5   9       22.14       26.62      4.28 o 
  -4   5   9       20.40       24.27      7.47 o 
  -3   5   9       88.04      102.54      6.00 o 
  -2   5   9        7.44        9.52      3.12 o 
  -1   5   9       58.25       69.87      4.25 o 
   0   5   9       17.78       11.06      3.80 o 
   1   5   9       86.13       70.68     13.72 o 
   2   5   9        3.86        2.44      2.07 o 
   3   5   9       22.40       22.62      6.31 o 
   4   5   9       14.10       14.70      5.40 o 
   5   5   9        0.94        1.72      3.33 o 
  -3   6   9        8.82        2.51      9.77 o 
  -2   6   9        0.36       -1.26      6.32 o 
  -1   6   9       11.77        6.22      5.06 o 
   0   6   9        0.04       -1.02      4.15 o 
 -12   0  10        4.89        5.58      4.58 o 
 -10   0  10       82.57       71.45     14.10 o 
  -8   0  10       66.47       64.74      5.33 o 
  -6   0  10     1117.34     1183.70     24.53 o 
  -4   0  10        0.21       -0.44      1.23 o 
  -2   0  10     1579.28     1587.10     20.07 o 
   0   0  10     1042.93     1055.69     35.82 o 
   2   0  10      302.64      294.29      6.13 o 
   4   0  10      367.35      350.28      7.62 o 
   6   0  10      149.22      142.17      5.37 o 
   8   0  10       35.98       47.89      5.83 o 
 -12   1  10        4.83        4.01      3.19 o 
 -11   1  10       48.63       31.59      3.92 o 
 -10   1  10        8.80        5.61      2.76 o 
  -9   1  10        0.03        0.43      1.97 o 
  -8   1  10        0.48       -0.12      1.46 o 
  -7   1  10      791.92      848.40     18.95 o 
  -6   1  10      509.06      564.79      8.39 o 
  -5   1  10        1.47        2.58      1.94 o 
  -4   1  10       34.78       40.97      1.63 o 
  -3   1  10      176.68      185.06      2.97 o 
  -2   1  10       20.60       20.70      1.36 o 
  -1   1  10       28.16       28.47      1.64 o 
   0   1  10      138.78      142.57      3.24 o 
   1   1  10       86.81       86.92      2.79 o 
   2   1  10      403.05      402.84      5.60 o 
   3   1  10       45.39       47.21      2.15 o 
   4   1  10        4.55        5.64      2.04 o 
   5   1  10      186.07      173.48      4.84 o 
   6   1  10       65.86       74.11      4.06 o 
   7   1  10       46.43       48.15      4.66 o 
   8   1  10       57.38       54.70      7.16 o 
   9   1  10        0.05        0.42      2.70 o 
 -12   2  10        1.46        0.54      2.43 o 
 -11   2  10        9.62        3.52      2.51 o 
 -10   2  10       76.66       52.30      6.11 o 
  -9   2  10       76.37       78.38      4.39 o 
  -8   2  10        5.73        1.65      1.42 o 
  -7   2  10       93.53       54.51     12.59 o 
  -6   2  10      391.31      411.50      7.88 o 
  -5   2  10      165.05      169.44      5.17 o 
  -4   2  10      203.27      206.56      6.93 o 
  -3   2  10      115.94      110.84      3.99 o 
  -2   2  10       72.03       80.31      3.79 o 
  -1   2  10      155.18      147.95      2.98 o 
   0   2  10       19.82       22.15      1.62 o 
   1   2  10        8.17        8.79      1.69 o 
   2   2  10       87.59       89.25      3.36 o 
   3   2  10      206.37      201.95      5.05 o 
   4   2  10      222.87      210.01      4.65 o 
   5   2  10        2.67        2.54      2.38 o 
   6   2  10      392.07      366.77      8.43 o 
   7   2  10       84.02       79.25      4.91 o 
   8   2  10       30.46       32.19      3.51 o 
 -11   3  10        5.82        4.74      4.50 o 
 -10   3  10        3.09        2.50      2.67 o 
  -9   3  10        7.16        3.80      1.34 o 
  -8   3  10      107.60      108.84      8.19 o 
  -7   3  10        2.13        0.72      1.95 o 
  -6   3  10       84.87       74.37     12.52 o 
  -5   3  10       38.66       27.57     10.38 o 
  -4   3  10      171.10      195.02      6.64 o 
  -3   3  10        0.48        3.20      3.22 o 
  -2   3  10       77.44       75.39      3.49 o 
  -1   3  10      259.98      259.83      6.75 o 
   0   3  10       51.70       50.32      2.20 o 
   1   3  10      286.81      286.11      5.54 o 
   2   3  10       94.98       86.83      2.90 o 
   3   3  10       63.88       55.87      2.94 o 
   4   3  10       38.40       37.91      2.75 o 
   5   3  10      140.82      121.58      6.75 o 
   6   3  10       20.62       19.99      6.13 o 
   7   3  10       29.10       28.99      3.53 o 
  -9   4  10       10.70        8.87      4.37 o 
  -8   4  10       11.78        9.39      4.53 o 
  -7   4  10        8.08        4.06      2.82 o 
  -6   4  10        7.66        6.79      4.25 o 
  -5   4  10      158.23      167.71     12.63 o 
  -4   4  10        3.37        1.95      4.61 o 
  -3   4  10       51.99       59.61      7.12 o 
  -2   4  10       59.22       64.84      9.21 o 
  -1   4  10       37.73       39.39      4.64 o 
   0   4  10        0.00        0.29      0.83 o 
   1   4  10        9.26        8.31      1.79 o 
   2   4  10       29.40       13.14      4.45 o 
   3   4  10       49.48       34.06      4.69 o 
   4   4  10        8.74        5.70      1.91 o 
   5   4  10       60.91       50.61      3.58 o 
   6   4  10        0.89       -0.49      2.05 o 
  -7   5  10        2.87        3.48      6.19 o 
  -6   5  10        6.74        5.08      4.10 o 
  -5   5  10       38.14       32.92      7.81 o 
  -4   5  10        0.60       -3.46      6.07 o 
  -3   5  10       22.80       22.90     12.01 o 
  -2   5  10       12.93       17.55      3.70 o 
  -1   5  10       90.83       98.23      4.51 o 
   0   5  10       41.33       48.90      4.39 o 
   1   5  10       97.53       77.40     14.08 o 
   2   5  10       75.94       62.80     13.66 o 
   3   5  10       73.37       76.21      6.63 o 
   4   5  10       16.75       11.11      4.48 o 
 -11   0  11        2.02       -0.07      3.06 o 
  -9   0  11        2.04        1.81      3.25 o 
  -7   0  11        6.19        4.19      1.90 o 
  -5   0  11       20.82       23.03      3.92 o 
  -3   0  11      501.99      490.04      8.90 o 
  -1   0  11     1889.33     1878.23     36.82 o 
   1   0  11     1263.31     1241.57     23.72 o 
   3   0  11      782.96      761.84     14.80 o 
   5   0  11       95.73      106.04      4.11 o 
   7   0  11        7.12        6.16      3.89 o 
 -12   1  11        4.27        2.53      2.91 o 
 -11   1  11       17.54        8.24      2.69 o 
 -10   1  11        6.03        5.60      2.79 o 
  -9   1  11        3.51        1.76      1.97 o 
  -8   1  11        0.02        1.59      1.38 o 
  -7   1  11        3.73        1.86      1.12 o 
  -6   1  11       27.74       26.16      2.32 o 
  -5   1  11        0.61        0.13      1.16 o 
  -4   1  11       53.60       59.07      2.23 o 
  -3   1  11      161.45      167.51      2.87 o 
  -2   1  11       18.71       23.56      1.67 o 
  -1   1  11       14.44       14.71      2.07 o 
   0   1  11        1.69        1.91      1.80 o 
   1   1  11        6.39        5.42      1.65 o 
   2   1  11        1.78        2.60      2.09 o 
   3   1  11        3.43        2.95      2.19 o 
   4   1  11        3.13        4.74      2.00 o 
   5   1  11       11.79        8.93      2.69 o 
   6   1  11       44.63       51.77      3.26 o 
   7   1  11       24.08       25.19      3.26 o 
   8   1  11        0.25        0.21      2.64 o 
 -11   2  11       16.09        5.44      2.40 o 
 -10   2  11        0.37        0.23      1.78 o 
  -9   2  11       34.35       25.03      2.75 o 
  -8   2  11        1.52        1.36      1.02 o 
  -7   2  11        2.83        0.30      1.10 o 
  -6   2  11       50.10       51.61      3.45 o 
  -5   2  11      113.13      116.23      3.67 o 
  -4   2  11      126.32      128.91      3.97 o 
  -3   2  11      172.35      157.80      4.96 o 
  -2   2  11      270.78      263.83     13.37 o 
  -1   2  11      110.16      125.81     13.77 o 
   0   2  11      467.67      454.62      6.80 o 
   1   2  11      230.05      238.31      3.98 o 
   2   2  11      415.18      416.78      6.28 o 
   3   2  11      107.40      116.94      3.55 o 
   4   2  11      125.27      131.99      4.56 o 
   5   2  11      115.66      120.69      3.92 o 
   6   2  11       30.99       39.35      3.13 o 
   7   2  11        4.96        7.06      2.40 o 
   8   2  11       24.13       28.24      3.86 o 
 -10   3  11        8.36        4.23      4.10 o 
  -9   3  11       29.33       34.60      6.82 o 
  -8   3  11       85.07       64.25     10.75 o 
  -7   3  11       10.25        8.78      3.72 o 
  -6   3  11       44.57       31.94      9.72 o 
  -5   3  11        3.46        0.67      1.13 o 
  -4   3  11       75.62       83.49     11.59 o 
  -3   3  11       37.13       43.84      9.49 o 
  -2   3  11      103.75      100.35      5.63 o 
  -1   3  11       14.64       15.32      4.47 o 
   0   3  11       19.65       20.19      1.74 o 
   1   3  11       12.47       13.94      1.45 o 
   2   3  11        0.46        1.17      1.31 o 
   3   3  11        3.11        2.92      1.74 o 
   4   3  11       21.13       19.79      2.44 o 
   5   3  11        9.85       10.15      2.85 o 
   6   3  11        5.23        5.66      2.57 o 
   7   3  11        4.71        2.14      2.05 o 
  -9   4  11        2.06        3.24      3.71 o 
  -8   4  11        2.84        5.08      3.16 o 
  -7   4  11        9.97        8.95      4.88 o 
  -6   4  11        0.83       -0.98      3.93 o 
  -5   4  11       29.66       36.55      5.71 o 
  -4   4  11       68.20       67.19      5.15 o 
  -3   4  11        6.06        7.89      3.63 o 
  -2   4  11       99.55      111.42      5.27 o 
  -1   4  11        2.09       12.29     10.56 o 
   0   4  11      243.33      270.26      7.87 o 
   1   4  11        3.41        2.27      1.64 o 
   2   4  11       89.94       87.32      6.79 o 
   3   4  11        5.09        2.70      1.45 o 
   4   4  11       43.25       31.69      5.57 o 
   5   4  11       10.43        4.27      2.60 o 
  -6   5  11       17.00       11.46      7.21 o 
  -5   5  11       33.88       37.15      5.59 o 
  -4   5  11       39.79        8.66     11.73 o 
  -3   5  11       18.89       25.22      6.66 o 
  -2   5  11       13.00       21.10      9.49 o 
  -1   5  11       22.22       16.55      4.29 o 
   0   5  11        4.71        7.03      4.57 o 
   1   5  11        7.90        8.24      4.25 o 
   2   5  11        9.03       12.31      6.39 o 
 -10   0  12       64.26       50.50      5.64 o 
  -8   0  12      242.20      212.31     39.27 o 
  -6   0  12        1.19       -0.20      2.52 o 
  -4   0  12     2625.03     2738.54     43.86 o 
  -2   0  12        7.00       10.62      2.48 o 
   0   0  12       41.62       40.65      4.73 o 
   2   0  12      107.72       99.92      5.32 o 
   4   0  12      141.74      133.24      5.53 o 
   6   0  12        0.27        1.91      3.33 o 
   8   0  12      314.92      292.75     18.09 o 
 -11   1  12       12.51        6.17      2.40 o 
 -10   1  12       18.36       11.39      2.54 o 
  -9   1  12       23.76       12.78      2.51 o 
  -8   1  12        7.88        3.15      1.36 o 
  -7   1  12       16.26       15.68      3.38 o 
  -6   1  12       21.10       20.53      2.45 o 
  -5   1  12       68.74       74.63      3.08 o 
  -4   1  12       24.11       24.97      2.02 o 
  -3   1  12      210.46      207.85      3.51 o 
  -2   1  12      391.37      402.39      5.19 o 
  -1   1  12       32.09       30.56      1.87 o 
   0   1  12       57.15       53.03      2.76 o 
   1   1  12        5.43        7.30      2.17 o 
   2   1  12        1.68        0.55      1.61 o 
   3   1  12       24.70       23.25      2.29 o 
   4   1  12        2.14        2.13      1.92 o 
   5   1  12      194.81      199.63      6.03 o 
   6   1  12      172.46      174.73      5.29 o 
   7   1  12        1.17       -0.30      2.24 o 
 -11   2  12       11.05       15.70      5.64 o 
 -10   2  12       40.48       33.23      6.07 o 
  -9   2  12      107.73       79.42     12.44 o 
  -8   2  12      122.51       99.97     18.00 o 
  -7   2  12       34.02       39.17      8.47 o 
  -6   2  12       75.44       66.97      8.80 o 
  -5   2  12      179.30      171.35     12.33 o 
  -4   2  12       13.54       16.29      7.36 o 
  -3   2  12      167.48      159.77      4.26 o 
  -2   2  12       21.53       18.47      1.38 o 
  -1   2  12       10.33       15.80      2.49 o 
   0   2  12       50.17       48.50      2.50 o 
   1   2  12        0.04        0.16      1.21 o 
   2   2  12        6.02        6.73      2.19 o 
   3   2  12       14.02       10.55      2.27 o 
   4   2  12      334.73      325.15      6.93 o 
   5   2  12       21.58       20.05      2.54 o 
   6   2  12       18.29       28.09      2.82 o 
   7   2  12       27.91       23.08      3.36 o 
 -10   3  12        1.13        4.84      4.36 o 
  -9   3  12        0.66        0.11      2.13 o 
  -8   3  12        4.82        2.45      1.93 o 
  -7   3  12       37.49       26.73      7.19 o 
  -6   3  12       44.31       32.56     15.06 o 
  -5   3  12        0.70        0.23      1.05 o 
  -4   3  12       21.01       21.45      4.43 o 
  -3   3  12      184.74      185.62      6.05 o 
  -2   3  12       49.59       58.65      9.35 o 
  -1   3  12       55.69       60.83      6.19 o 
   0   3  12        8.44        6.96      1.60 o 
   1   3  12      132.30      138.16      4.47 o 
   2   3  12       14.46       12.92      1.93 o 
   3   3  12       46.44       43.51      2.82 o 
   4   3  12       86.19       83.57      4.48 o 
   5   3  12       11.92        8.01      2.80 o 
   6   3  12        8.11        5.70      2.60 o 
  -8   4  12        0.02        0.20      3.72 o 
  -7   4  12       51.07       53.53      6.64 o 
  -6   4  12       11.63        6.81      3.72 o 
  -5   4  12       66.17       80.13      8.80 o 
  -4   4  12        9.53       10.89      5.86 o 
  -3   4  12       16.55       22.05      5.27 o 
  -2   4  12       19.84       17.46      4.29 o 
  -1   4  12        2.70        7.89      3.85 o 
   0   4  12       14.61       20.60      5.31 o 
   1   4  12       39.39       31.79      5.31 o 
   2   4  12       40.49       31.64      7.31 o 
   3   4  12       39.18       39.58      7.38 o 
   4   4  12       10.89        9.60      3.59 o 
  -4   5  12       25.74       43.95     14.87 o 
  -3   5  12       29.07       27.97      6.43 o 
  -2   5  12        2.65       -0.44      6.31 o 
  -1   5  12       86.19      101.26      5.88 o 
   0   5  12       61.89       77.65      6.88 o 
 -11   0  13        0.04        0.21      3.03 o 
  -9   0  13        4.13        2.61      2.24 o 
  -7   0  13        2.65        5.26      2.61 o 
  -5   0  13      196.73      207.73      5.89 o 
  -3   0  13      631.29      645.37     11.93 o 
  -1   0  13      605.76      642.79     18.17 o 
   1   0  13      319.03      331.26     10.06 o 
   3   0  13       72.54       71.34      5.40 o 
   5   0  13       11.82       15.21      4.97 o 
   7   0  13       36.69       45.17      7.33 o 
 -11   1  13        1.60        1.64      1.70 o 
 -10   1  13        1.14        2.54      2.08 o 
  -9   1  13        1.91        0.26      1.64 o 
  -8   1  13        0.01        0.77      2.00 o 
  -7   1  13       30.47       30.32      4.26 o 
  -6   1  13        0.45        0.14      1.16 o 
  -5   1  13       48.57       49.08      2.24 o 
  -4   1  13       32.74       32.19      2.05 o 
  -3   1  13       42.18       39.77      1.86 o 
  -2   1  13       50.56       56.03      2.29 o 
  -1   1  13        4.78        5.02      1.25 o 
   0   1  13       74.44       85.55      3.24 o 
   1   1  13       13.39       17.98      2.63 o 
   2   1  13      144.71      154.13      4.00 o 
   3   1  13        2.98        4.44      2.05 o 
   4   1  13       61.22       73.40      3.84 o 
   5   1  13       28.32       35.01      2.91 o 
   6   1  13       11.86       16.57      3.51 o 
 -10   2  13        1.81        0.45      2.42 o 
  -9   2  13       21.50        7.49      3.52 o 
  -8   2  13        6.21        4.68      2.85 o 
  -7   2  13       22.92       16.50      5.03 o 
  -6   2  13        5.30        2.46      2.08 o 
  -5   2  13       84.22       79.17     10.00 o 
  -4   2  13       94.09      100.88     11.47 o 
  -3   2  13       71.32       53.70     17.72 o 
  -2   2  13      247.11      245.33      4.15 o 
  -1   2  13      107.69      100.33     12.77 o 
   0   2  13      125.21      135.46      9.49 o 
   1   2  13      123.55      128.35      3.66 o 
   2   2  13       94.82      103.61      3.85 o 
   3   2  13       20.23       19.73      2.45 o 
   4   2  13       41.92       44.06      3.90 o 
   5   2  13       11.38       14.89      3.01 o 
   6   2  13       31.44       37.05      3.40 o 
  -9   3  13        2.38        1.72      2.31 o 
  -8   3  13       12.58        5.88      2.88 o 
  -7   3  13        0.05        1.51      1.94 o 
  -6   3  13       30.33       15.00      5.81 o 
  -5   3  13        0.18        1.78      5.13 o 
  -4   3  13       35.83       44.04      6.21 o 
  -3   3  13       14.60       21.17     10.68 o 
  -2   3  13        0.62        2.60      3.44 o 
  -1   3  13       73.28       75.10      5.70 o 
   0   3  13        1.07        0.74      1.88 o 
   1   3  13       40.85       48.66      2.77 o 
   2   3  13        7.73        5.83      1.82 o 
   3   3  13       42.94       48.74      3.03 o 
   4   3  13        2.92        0.89      2.08 o 
   5   3  13        1.42        2.77      2.86 o 
  -7   4  13        0.01        0.78      3.63 o 
  -6   4  13       20.61       26.39      6.42 o 
  -5   4  13        7.54        5.94      4.74 o 
  -4   4  13       63.13       70.64      4.62 o 
  -3   4  13        1.48        0.01      3.61 o 
  -2   4  13       69.99       85.51      7.40 o 
  -1   4  13        0.13       -2.81      4.82 o 
   0   4  13      103.52      124.01     11.39 o 
   1   4  13        6.14        0.25      2.84 o 
   2   4  13       25.49       17.82      4.31 o 
 -10   0  14        0.44        1.02      2.79 o 
  -8   0  14      160.80      168.08     17.31 o 
  -6   0  14      311.24      318.29      7.24 o 
  -4   0  14        6.36        5.74      2.59 o 
  -2   0  14        3.32        3.27      1.60 o 
   0   0  14       33.21       29.49      4.73 o 
   2   0  14        4.51        4.04      3.02 o 
   4   0  14       35.79       37.53      5.40 o 
   6   0  14       98.57       98.32      6.54 o 
 -10   1  14        9.48        3.30      2.16 o 
  -9   1  14        0.07        0.55      2.18 o 
  -8   1  14        6.91        2.16      2.30 o 
  -7   1  14       34.62       29.66      3.10 o 
  -6   1  14       17.98       10.94      1.97 o 
  -5   1  14       69.02       67.07      3.73 o 
  -4   1  14      120.60      114.68      3.11 o 
  -3   1  14       23.48       21.80      1.78 o 
  -2   1  14       15.95       14.18      1.83 o 
  -1   1  14      108.00      112.74      3.93 o 
   0   1  14        0.92        6.32      3.14 o 
   1   1  14       71.89       69.86      4.23 o 
   2   1  14       63.39       60.38      3.25 o 
   3   1  14       51.65       52.92      3.08 o 
   4   1  14       19.40       20.34      3.00 o 
   5   1  14       44.51       56.24      4.01 o 
  -9   2  14       29.07       17.61      3.82 o 
  -8   2  14        7.21        3.87      3.11 o 
  -7   2  14       57.04       50.31     10.22 o 
  -6   2  14        8.08        5.63      2.17 o 
  -5   2  14       71.98       59.54      6.96 o 
  -4   2  14       22.77       27.54      4.91 o 
  -3   2  14       44.05       47.56      3.30 o 
  -2   2  14       63.95       60.07      1.99 o 
  -1   2  14        1.39        1.58      1.36 o 
   0   2  14      255.11      254.95      4.94 o 
   1   2  14        4.95        5.91      2.11 o 
   2   2  14       11.52       10.95      2.19 o 
   3   2  14        1.03        1.43      1.94 o 
   4   2  14       30.95       34.16      3.84 o 
   5   2  14       15.66       13.74      2.87 o 
  -8   3  14        3.55        7.68      3.69 o 
  -7   3  14        0.24        2.77      5.56 o 
  -6   3  14        4.50       -0.51      4.74 o 
  -5   3  14       55.13       52.40      9.14 o 
  -4   3  14        6.60        0.55      2.94 o 
  -3   3  14       28.04       33.31      4.56 o 
  -2   3  14        0.99        3.73      2.81 o 
  -1   3  14       28.38       28.81      3.73 o 
   0   3  14       28.71       32.71      5.27 o 
   1   3  14        0.28       -0.12      1.27 o 
   2   3  14       13.43       12.99      2.97 o 
   3   3  14        6.17        3.74      1.97 o 
  -5   4  14        0.04       -0.14      7.40 o 
  -4   4  14       22.54       17.43      5.74 o 
  -3   4  14       13.32       13.58      5.32 o 
  -2   4  14       46.72       40.14      4.77 o 
  -1   4  14       25.07       24.14      4.53 o 
   0   4  14       22.25       35.21      5.06 o 
  -9   0  15        0.02        0.72      3.44 o 
  -7   0  15       36.91       28.57      3.10 o 
  -5   0  15       38.77       43.41      3.13 o 
  -3   0  15      214.19      229.44      6.27 o 
  -1   0  15       56.41       65.97      3.67 o 
   1   0  15       17.06       18.41      4.97 o 
   3   0  15        3.49        1.48      3.23 o 
  -9   1  15        8.06        2.63      3.48 o 
  -8   1  15        1.68        0.78      1.56 o 
  -7   1  15        3.85        2.38      1.56 o 
  -6   1  15       50.44       39.18      3.88 o 
  -5   1  15       50.37       47.03      2.55 o 
  -4   1  15       45.11       45.02      2.56 o 
  -3   1  15       35.83       39.46      2.66 o 
  -2   1  15      151.40      163.82      4.01 o 
  -1   1  15       12.02       18.97      2.02 o 
   0   1  15      183.35      207.23      7.15 o 
   1   1  15       24.79       27.63      2.77 o 
   2   1  15       79.90       94.67      4.54 o 
   3   1  15       13.54       14.17      3.39 o 
   4   1  15       29.00       40.30      2.93 o 
  -8   2  15        0.21       -0.75      2.89 o 
  -7   2  15       27.63       19.10      5.16 o 
  -6   2  15       16.30       11.56      4.29 o 
  -5   2  15       37.76       28.84      7.35 o 
  -4   2  15       32.32       23.16      5.53 o 
  -3   2  15       23.33       43.58      6.63 o 
  -2   2  15       13.41       13.60      1.42 o 
  -1   2  15       11.39       12.83      1.96 o 
   0   2  15       19.88       21.69      2.46 o 
   1   2  15        4.27        5.23      2.56 o 
   2   2  15       28.23       35.00      4.92 o 
   3   2  15        3.17        1.90      2.54 o 
  -6   3  15        1.02       -0.09      5.72 o 
  -5   3  15       16.83       14.05      6.72 o 
  -4   3  15        0.16       -2.52      5.69 o 
  -3   3  15       33.34       32.97      5.41 o 
  -2   3  15       11.74        9.27      4.58 o 
  -1   3  15      102.13      114.94      7.67 o 
   0   3  15        0.38       -1.78      4.05 o 
   1   3  15       60.86       77.35      6.52 o 
  -8   0  16        3.06        0.69      2.47 o 
  -6   0  16       40.50       40.87      4.70 o 
  -4   0  16        0.20       -0.85      2.71 o 
  -2   0  16        4.00        4.76      1.99 o 
   0   0  16        0.09        0.07      1.57 o 
   2   0  16       48.58       54.36      6.56 o 
  -8   1  16        0.05       -1.20      2.52 o 
  -7   1  16       10.62        2.14      2.73 o 
  -6   1  16       13.01        9.08      2.83 o 
  -5   1  16        6.98        4.66      1.65 o 
  -4   1  16        0.93        2.05      1.72 o 
  -3   1  16       23.74       28.79      2.19 o 
  -2   1  16        4.11        3.36      1.92 o 
  -1   1  16       41.34       39.87      2.52 o 
   0   1  16       14.11       17.83      3.18 o 
   1   1  16       20.77       24.64      3.24 o 
   2   1  16        0.01        0.31      2.04 o 
  -6   2  16       10.29        4.26      2.67 o 
  -5   2  16        0.72        0.29      2.01 o 
  -4   2  16        2.25        0.52      3.17 o 
  -3   2  16        0.00       -2.39      3.03 o 
  -2   2  16       48.67       46.51      4.49 o 
  -1   2  16       67.53       74.87      2.79 o 
   0   2  16        1.01        0.52      1.26 o 
   1   2  16        0.82       -0.13      1.58 o 
  -3   3  16        0.22        5.21      3.85 o 
  -2   3  16        6.32        6.70      6.36 o 
  -5   0  17       38.07       34.84      4.34 o 
  -3   0  17        0.14        1.33      2.96 o 
  -1   0  17        2.78        2.30      2.32 o 
   1   0  17        3.59        5.09      4.61 o 
  -6   1  17       27.28       20.82      4.84 o 
  -5   1  17       21.51       23.47      4.21 o 
  -4   1  17       97.30       89.15      3.51 o 
  -3   1  17        1.11        0.54      1.84 o 
  -2   1  17       82.79       98.34      4.31 o 
  -1   1  17       21.20       24.39      3.19 o 
   0   1  17       79.31       81.07      6.90 o 
  -3   2  17        1.57        1.49      3.25 o 
                                                 
